# Supplementary material for: Genome-Wide Identification and Characterization of Olfactory Receptor Genes in Silver Sillago (Sillago sihama)
Source: Animals (Basel). 2023 Apr 1;13(7):1232. doi: 10.3390/ani13071232 (PMC10093537; doi:10.3390/ani13071232)
Supplement: Supplementary file 1 [file animals-13-01232-s001.zip › Table S2.xlsx]

## Sheet: Sheet1
The chromosom location, amion acid and CDS sequences of Sillago sihama
Gene name	Gene Identififier	Name	Chromosome/Scaffold	Start	End	Amino acid	CDS
OR136.1	EVM0003922.1	Olfactory Receptor 1361-like	Lachesis_group12	8739572	8740555	MELFNSALGRNITFVRPAYFIISGFIGIPYIKFYCVFLCFVYIVSVFGNTVVMAVIYLDHNLRTPKYIAVFNLALVDLLGNTVVVPKVLDIFLFDHRYISYNDCLTFLFFCYTCLAMQSVNLVALSYDRLIAIIFPLHYQVKVTHRFMLTLIASFWILVVTAALTAVGLITRLSICKSVVINSYFCDHGMIYRLSCNDHFPSFIVSVFSTAFFFWLPFAFILVSYLYISITLMKMATLKEGIKALKTCIGHLSLVAIYFIPMLITFTLKENMPRNARIINLSMTFVIPPMLNPIIYVLQTQEIKVSVKRLLRIRVKAKIQVKKNTIM	ATGGAGTTATTTAACTCTGCTCTGGGGAGAAACATAACTTTTGTGCGTCCTGCATATTTCATTATAAGTGGATTCATTGGCATACCTTACATAAAGTTTTACTGTGTGTTTCTGTGTTTTGTTTACATTGTCTCAGTGTTTGGAAACACAGTTGTAATGGCTGTAATATACTTGGATCATAATCTAAGAACGCCGAAATATATTGCAGTTTTCAATTTAGCGTTGGTGGACCTGCTCGGCAACACAGTTGTTGTGCCGAAGGTCCTCGACATCTTTCTGTTTGACCATCGCTACATCTCCTACAACGACTGCCTGACTTTCCTTTTTTTCTGCTACACCTGTCTGGCAATGCAGTCCGTTAATCTGGTGGCGCTCTCCTATGACAGACTGATAGCCATC…
OR136.2	EVM0001492.1	Olfactory Receptor 1361-like	Lachesis_group12	8742032	8743015	MELFNSALGRNITFVHPAYFIISGLSGIPNIKHYYVFLFFVYIVSVFGNTVVMAVIYLDHNLRAPKYIAVFNLALVDLFGNTALVPKVLDIFLFNHHRIPYNDCLTFLFFCYTCLSMQSFNLVALSYDRLIAIIFPLHYQVKVTHKFMLTLIASFWLLVIVAVLIAVGLITRLSICKSVVVNSYFCDHGQIYRLSCNDHFPNYVLSCVYPVLLFWLPLAFILVSYLYIFFTLTKMATVQQGLKALKTCIGHLSLVAIYFIPMLITFTLMENIHPNARIINLSLTSVFPPMLNPIIYVLQTQEIKESVKRLLRIRGKSKIGVKHFTIM	ATGGAGTTATTTAACTCTGCTCTGGGGAGAAACATAACTTTTGTGCATCCTGCATATTTCATAATAAGTGGCTTATCTGGCATCCCGAATATAAAACATTATTATGTCTTTCTGTTTTTTGTTTACATTGTCTCAGTGTTTGGAAACACAGTTGTGATGGCTGTAATTTACTTGGATCATAATCTGCGCGCACCGAAATATATCGCGGTTTTTAATTTAGCCTTGGTCGACCTGTTTGGTAACACCGCTCTGGTGCCGAAGGTCCTCGACATCTTCCTGTTTAATCATCACCGTATTCCCTACAACGACTGCCTGACTTTCCTTTTTTTCTGCTACACCTGCCTGTCGATGCAGTCGTTTAATCTGGTGGCGCTCTCCTATGACAGACTGATAGCCATC…
OR136.3	EVM0001417.1	Olfactory Receptor 1361-like	Lachesis_group12	8744043	8745011	MDILNSALERNITFVRPAYFIISGFIGIPYIRFYYVFLCFVYIVSVFGNTVVMAVIYLDHNLRTPKYIAVFNLVLVDLLGNTALVPKLLDIFLFDHRYISYNDCLTFLFFCFTFLSMQSLNLVALSYDRLIAIIFPLHYQVKVTHRFMLTLIGSFWVLVIVAVLLAVGFLTRLSFCKSVVINSYFCDHGQLYRLACNDNTPNFVLSFLLPFLLLWLPLLFIIFTYLYIGHALSKLATVQERAKAIRTCSAHLSLVAIYFLPILITFTMRADIHPNARIINLSLTSVFPPMLNPIIYALQTQEIRKSVAKLLKITKQSKVMSR	ATGGACATTTTAAACTCTGCTCTTGAGAGAAACATAACTTTTGTGCGTCCTGCATATTTTATAATCAGCGGATTCATTGGCATACCTTACATCAGGTTTTACTATGTGTTTCTGTGTTTTGTTTACATTGTCTCAGTGTTTGGAAACACAGTTGTGATGGCTGTAATTTACTTGGATCATAATCTTAGAACGCCGAAATATATTGCAGTTTTCAACTTAGTATTGGTGGACCTGCTCGGGAACACCGCTCTGGTGCCGAAGCTTCTCGACATCTTTCTGTTCGACCATCGCTACATCTCCTACAACGACTGCCTGACTTTCCTTTTTTTCTGCTTCACCTTCCTGTCGATGCAGTCTCTTAATCTGGTGGCGCTGTCCTATGACAGACTGATAGCCATC…
OR142.1	EVM0018402.1	Olfactory Receptor 142-like	Lachesis_group9	4814701	4815633	MIHNHSSVSIFFLSGLNETTNHRVALFCLSLLCYCVILLVNVSVIVTIILDKDLHEPMYILLSTFCMNGLYGTTGFYPKFLWDLLSPVHVISYSGCLIQALVISSFVCSEMSILAVMSYDRYVAICRPLEYHSVMSKQRVIILACFSWLTPLYIVVVMIFLTSRLKLCSPYIARLYCVNGVIAKLACFSAETTVNNIVVYIITIIYVFHGFFMALSYMYLIKMCIHSLESRGKFMQTCVPHLFSLVFFLVTVLLDVMTIRFGSKDLPQSFQNFVTLQFLVIPPILNPVIYGFKLTKIHNRIIGIITFTVK.	ATGATCCATAATCATTCATCAGTTTCGATCTTTTTTCTTTCAGGTTTGAATGAAACCACAAACCACAGAGTTGCTCTCTTCTGCCTGTCTCTGCTGTGTTACTGTGTGATTTTGCTGGTAAATGTTTCTGTTATTGTCACCATCATATTGGATAAAGATCTGCATGAACCAATGTATATTCTGTTGAGCACGTTTTGCATGAATGGACTTTATGGGACTACAGGTTTTTACCCCAAGTTTCTGTGGGATCTGCTCTCCCCTGTTCATGTTATCTCTTATTCTGGATGTCTTATTCAGGCTCTTGTGATATCCTCTTTTGTCTGCAGTGAGATGTCTATTCTTGCAGTCATGTCTTATGACAGATATGTGGCTATATGTCGACCACTGGAGTACCACTCT…
OR142.2	EVM0018951.1	Olfactory Receptor 142-like	Lachesis_group9	4816739	4817671	MIHNHSSVSIFFLSGLNETMNHRVALFCLSLLCYCVIFLVNVSVIVTIILDKDLHEPMYILLCTLCMNGLYGTTGFYPKFLWDLLSPVHVISYYGCFIQALVISSFGCSEMSILAVMSYDRYVAICRPLEYHSVMTKQRVITLACFSWLTPLHIVVMKIFLTSRLKLCSPYIARLYCINGIILKLACFSAETTANNIVVWTIVIIYVLNGVFIVFSYMYLIKMCIHSLESRRKFMQTCVPHLISLVFFLVNGVLDVMSVHFGSKDLPQSFQNFVTVQFLVMPPILNPLIYGFKLTRIRNRIISVITFTVN.	ATGATCCATAATCATTCATCAGTTTCGATCTTTTTTCTTTCAGGTTTGAATGAAACCATGAACCACAGAGTTGCTCTCTTCTGTCTGTCTCTGCTGTGTTACTGTGTGATTTTTCTGGTAAATGTTTCTGTTATTGTCACCATCATATTGGATAAAGATCTGCATGAACCAATGTATATTCTGTTGTGCACTTTGTGCATGAATGGACTTTATGGGACGACAGGTTTTTACCCCAAGTTTCTGTGGGATCTGCTCTCCCCTGTTCATGTTATCTCTTATTATGGATGCTTTATTCAGGCTCTTGTGATATCCTCATTTGGCTGCAGTGAGATGTCTATTCTTGCAGTCATGTCTTATGACAGATATGTGGCTATATGTCGACCGCTGGAGTACCACTCT…
OR142.3	EVM0002171.1	Olfactory Receptor 142-like	Lachesis_group9	4818618	4819562	MIHNHSSVSIFFLSGLNETMNHRVALFCLSLLCYCVILMVNVSVIVTIILDKDLHEPMYILLSTFCMNGLYGTTGFYPKFLWDLLSPVHVISYSGCLIQALVIASFGCSDLSILAVMSYDRYVAICRPLEYHSVMSKQRVITLACFSWLTPLYIVVVNIFLTSRLKLCSPYIDRLYCVNGDIVKLACFSAETTVNNIVVYVTVLIYFFHGVFIVLSYTYLIKTCVKSLESRGKFMQTCVPHLISLVFFLVTVLFDVMTIRFGSKNLPQSFKNFVTVMFLVILPMLNPLIYGFKLTKIRNRIISVITFTVILLSS.	ATGATCCATAATCATTCATCAGTTTCAATCTTTTTTCTTTCAGGTTTGAATGAAACCATGAACCACAGAGTTGCTCTCTTCTGCCTGTCTCTGCTGTGTTACTGTGTGATTTTGATGGTAAATGTTTCTGTTATTGTCACCATCATATTGGATAAAGATCTGCATGAACCAATGTATATTCTGTTGAGCACGTTTTGCATGAATGGACTTTATGGGACTACAGGTTTTTACCCCAAGTTTCTGTGGGATCTGCTCTCCCCTGTTCATGTTATCTCTTATTCTGGATGTCTTATTCAGGCTCTTGTTATTGCTTCATTTGGCTGCAGTGACTTGTCTATTCTTGCAGTCATGTCTTATGACAGATATGTGGCTATATGTCGACCACTGGAGTACCACTCT…
OR142.4	EVM0013929.1	Olfactory Receptor 142-like	Lachesis_group9	4820648	4821577	MHNHSSVSMFFLSGLNETTNHRVTLFCLSLLCYCVILLVNVSVIVTIILDKDLHEPMYILLCTLCMNGLYGTTGFYPKFLWDLLSPVHVISYSGCLIQALVISSFVCSEMSILAVMSYDRYVAICRPLEYHSVMTKQRVITIACFSWLTPLHIVAVKIFLTSRLKLCSPYIARLYCINGIILKLACFSAETTANNIVVWTIVIISVLNGVFIVFSYMYLIKMCIHSLESRRKFMQTCVPHLISLFFFLVNGVLDVMSVHFGSKDLPQSFQNFVTVQFLVMPPILNPLIYGFKLTRIRNRIISVITFTVN.	ATGCACAATCATTCATCAGTTTCAATGTTTTTTCTTTCAGGTTTGAATGAAACCACAAACCACAGAGTTACTCTCTTCTGTCTGTCTTTGCTGTGTTATTGTGTGATTTTGCTGGTAAATGTTTCTGTTATTGTCACCATCATATTGGATAAAGATCTGCATGAACCAATGTATATTCTGTTGTGCACTTTGTGCATGAATGGACTTTATGGGACGACAGGTTTTTACCCCAAGTTTCTGTGGGATCTGCTCTCCCCTGTTCATGTTATCTCTTATTCTGGATGTCTTATTCAGGCTCTTGTGATATCCTCATTTGTCTGCAGTGAGATGTCTATTCTTGCAGTCATGTCTTATGACAGATATGTGGCTATATGTCGACCACTGGAGTACCACTCTGTA…
OR142.5	EVM0016573.1	Olfactory Receptor 142-like	Lachesis_group9	4822584	4823513	MLNHSSVSMFFLSGLNETMNHRVALFCLSLLCYCVIFLVNVSVIVTIIMDKDLHEPMYILLCTLCMNGLYGTTGFYPKFLWDLLSPVHVISYSGCLIQALVIYSFACSDLSILAVMAYDRYVAICRPLEYHSVMSKQRVITLACLSWLTPFYSLAVNIFLTSRLKLCSPYISRLYCVNWIIVKLACFSAETTVNNIVAYITIIIYVFHGVFIVLSYMYLIKKCVHSLENRGKFMQTCVPHLISLLTFLVTILFDVMTMRFGSKDLPQPFQNFISIEFLVIPPIMNPVIYGFKLTKIRNRILGVITFKIT.	ATGCTTAATCATTCATCAGTTTCAATGTTTTTTCTTTCAGGTTTGAATGAAACCATGAACCACAGAGTTGCTCTCTTCTGTCTGTCTCTGCTGTGTTACTGTGTGATTTTTCTGGTAAATGTTTCTGTTATTGTCACCATCATAATGGATAAAGATCTGCATGAACCAATGTATATTCTGTTGTGCACTTTGTGCATGAATGGACTTTATGGGACGACAGGTTTTTACCCCAAGTTTCTGTGGGATCTGCTCTCCCCTGTTCATGTTATCTCTTATTCTGGATGTCTTATTCAGGCTCTTGTAATATACTCATTTGCCTGCAGTGACTTGTCTATTCTTGCAGTCATGGCGTATGACAGATATGTGGCTATATGTCGACCACTGGAGTACCACTCTGTC…
OR142.6	EVM0006965.1	Olfactory Receptor 142-like	Lachesis_group9	4824525	4825457	MIHNHSSVSMFFLSGLNETMNHRVALFCLSLLCYCVILLVNVSVIVTIILDKDLHEPMYILLSTFCMNGLCGTTGFYPKFLWDLLSPVHVISYSGCLIQALVISSFVCSDLSILTVMSYDRYVAICRPLEYHSVMSKQRVITLVSFSLLTPLYITVVNIFLTSRLKLCSPYITRLYCVNWVIVKRACFSAETTVNNIVAYITIIVYFFHGVFIVLSYMYLIKTCVHSLESRGKFMQTCVPHLISLLFFLVAVLLDVMTIRFGSKDLPQSFQNFITVQCLVIPPILNPVIYGFKLTKIRNRILGSLTFRVM.	ATGATCCATAATCATTCATCAGTTTCAATGTTTTTTCTTTCCGGTTTGAATGAAACCATGAACCACAGAGTTGCTCTCTTCTGCCTGTCTCTGCTGTGTTACTGTGTGATTTTGCTGGTAAATGTTTCTGTTATTGTCACCATCATATTGGATAAAGATCTGCATGAACCAATGTATATTCTGTTGAGCACGTTTTGCATGAATGGACTTTGTGGGACGACAGGTTTTTACCCCAAGTTTCTGTGGGATCTGCTCTCCCCTGTTCATGTTATCTCTTATTCTGGATGTCTTATTCAGGCTCTTGTGATATCCTCATTTGTCTGCAGTGACTTGTCTATTCTTACAGTCATGTCTTATGACAGATATGTGGCTATATGTCGACCACTGGAGTACCACTCT…
OR142.7	EVM0013070.1	Olfactory Receptor 142-like	Lachesis_group9	4826469	4827401	MDNVSAVRVITLVGINESMNYRITIFSLTLLYYCLILFVNVSLILIIILDENLHEPMYVLLCSFCFNGIYGTTGFYPKFLLDLLSSSHQISYEGCLLQAFVMYSFACCDMSILAVMAYDRYLAICRPLHYHSFMTKRRLSQLVFFSWLTPFSVFSVSIILTSTLKLCGSKIQKLFCVNWIIVQLACPDTNTIPNSIISHATSFIYVSHGFFIIWTYIHLVTNCVKSKDDRVKFMQTCVPHLVSLITFLVVIVFDLMYMRFGSTDLPQSLQNLIAIEFLLIPPFMNPLIYGFKLTKVRNRILDLLNVTRK.	ATGATACTTAATCATTCAGCAGTTTCAATGTTTTTTCTTTCAGGTTTGAATGAAACCATGAACCACAGAGTTGCTCTCTTCTGTCTGTCTTTGCTGTGTTACTGTGTGATTTTGCTGGTAAATGTTTCTGTTATTGTCACCATCATATTGGATAAAGATCTGCATGAACCAATGTATATTCTGTTGTGCACTTTGTGCATGAATGGACTTTATGGGACTACAGGTTTTTACCCCAAGTTTCTGTGGGATCTGCTCTCCCCTGTTCATGTTATCTCTTATTCTGGATGTCTTATTCAGGCTCTAGTAATATATTCATTTGGCTGCAGTGACTTGTCTATTCTTGCAGTCATGTCATATGACCGATATGTTGCTATATGTCGACCACTGGAGTACCACTCT…
OR142.8	EVM0022917.1	Olfactory Receptor 142-like	Lachesis_group9	4828412	4829341	MILNHSAVSMFFLSGLNETMNHRVALFCLSLLCYCVILLVNVSVIVTIILDKDLHEPMYILLCTLCMNGLYGTTGFYPKFLWDLLSPVHVISYSGCLIQALVIYSFGCSDLSILAVMSYDRYVAICRPLEYHSVMSKQRVITLACFSWLTPLYSVAVNIFLTSRVKLCSPYIARLYCVNWIIVKLACFSAETTVNNIVAYITMIIYVFHGVFIVLSYMYLIKKCVHSLENRGKFMQTCVPHLISLLTFLVTILFDVMTMRFGSKDLPQPFQNFISIEFLVIPPIMNPVIYGFKLTKIRNRILGVITFKVT.	ATGCATAATCATTCATCAGTTTCAATCTTTTTTCTTTCAGGTTTGAATGAAACCACAAACCACAGAGTTGCTCTCTTCTGTCTGTCTCTGCTGTGTTACTGTGTGATTTTGCTGGTAAATGTTTCTGTTATTGTCACCATCATATTGGATAAAGATCTGCATGAACCAATGTATATTCTGTTGTGCACTTTGTGCATGAATGGACTTTATGGGACTACAGGTTTTTACCCCAAGTTTCTGTGGGATCTGCTCTCCCCTGTTCATGTTATCTCTTATTCTGGATGTCTTATTCAGGCTCTTGTAATATATTCATTTGCCTGCAGTGATGTGTCTATTCTTGCAGTCATGTCATATGACAGATATGTGGCTATATGTCGACCGCTGGAGTACCACTCTGTA…
OR142.9	EVM0019103.1	Olfactory Receptor 142-like	Lachesis_group9	4830218	4831147	MHNHSSVSIFFLSGLNETTNHRVALFCLSLLCYCVILLVNVSVIVTIILDKDLHEPMYILLCTLCMNGLYGTTGFYPKFLWDLLSPVHVISYSGCLIQALVIYSFACSDVSILAVMSYDRYVAICRPLEYHSVMSKKRVIALACFSWLTPFYSLALNIFLTSRLKLCSPYIARLYCVNWIIVKVACFSAESTVNNIVAYITIIVYFFHGVFIALSYMYLIKTCVHSLESRGKFMQTCVPHLISLFFFIVTVLLDVMTIRFGSKDLPQSFENFVTLQFLVIPPILNPVIYGFKLTKIRNRILGSLTFRVM.	ATGAATAATTATTCATCAGTTTCAATCTTTTTTCTTTCAGGTTTGAATGAAACCATGAACCACAGAGTTGCTCTCTTCTGTCTGTCTCTGCTGTGTTACTGTGTGATTTTGCTGGTAAATGTTTCTGTTATTGTCACCATCATAATGGATAAAGATCTGCATGAACCAATGTATATTCTGTTGTGCACTTTGTGCATGAATGGACTTCATGGGACGACAGGTTTTTACCCTAAGTTTCTGTGGGATCTGCTCTCCCCTGTTCATGTTATCTCTTATTCTGGATGTCTTATTCAGGCTCTTGTTATTGCCTCATTTGTCTGCAATGACTTGTCTATTCTTGCAGTCATGTCATATGACAGATATGTGGCTATATGTCGACCACTGGAGTACCACTCTGTA…
OR142.10	EVM0002577.1	Olfactory Receptor 142-like	Lachesis_group9	4832034	4832966	MNNYSSVSIFFLSGLNETMNHRVALFCLSLLCYCVILLVNVSVIVTIIMDKDLHEPMYILLCTLCMNGLHGTTGFYPKFLWDLLSPVHVISYSGCLIQALVIASFVCNDLSILAVMSYDRYVAICRPLEYHSVMSKKRVITLACFSWLTPLYIVVMNIFLTSRLKLCSPYIDRLYCVNMVIVKLACFSAQTTVNNIVAYITMIIYVFHGVFIVLSYMCLIKTCVHSLESRRKFMKTCVPHFISLFFFLVTVLLDVMTIRFGSKDLPQSFQNFVTLQFLVIPPILNPLIYGFKLTKIRNKVIGVITLTVM.	ATGATCCATAATCATTCATCAGTTCAAATATTTTTTCTTTCAGGTTTGAATGAAACCATGAACCACAGAGTTACTCTCTTCTGTCTGTCTTTGCTGTGTTATTGTGTGATTTTGCTGGTAAATGTTTCTGTTATTGTCACCATCATATTGGATAAAGATCTGCATGAACCAATGTATATTCTTTTGTGCACCTTTTGTATGAATGGACTTTATGGGACGACAGGTTTTTACCCCAAGTTTCTGTGGGATCTGCTCTCCCCTGTTCATGTTATCTCTTATTCTGGATGTCTTATTCAGGCTCTTGTAATATACTCATTTGCCTGCAGTGAGATGTCTATTCTTGCAGTCATGGCATATGACAGATATGTGGCTATATGTCGACCACTGGAGTACCACTCT…
OR142.11	EVM0000458.1	Olfactory Receptor 142-like	Lachesis_group9	4833972	4834901	MIHNHSSVQIFFLSGLNETMNHRVTLFCLSLLCYCVILLVNVSVIVTIILDKDLHEPMYILLCTFCMNGLYGTTGFYPKFLWDLLSPVHVISYSGCLIQALVIYSFACSEMSILAVMAYDRYVAICRPLEYHSVMTKQRVITLACFSWLTPFYIFSVNIFLTSRLKLCSPYIPRLYCVNGVLIKLACFSAETIVNSIFAYITIIIYSFHGIFIVLSYMYLIKTCVHSLESRGKFMKTCVPHLISVFFFLVTVLLDVMTIHFGSKDLPQSFQNFVTVIYLVIPPILNPLIYGFKLTKIRNRLLGVMTFKIT.	ATGCATAATCATTCATCAGTTTCAATGTTTTTTCTTTCAGGTTTGAATGAAACCATGAACCACAGAGTTGCTCTCTTCTGCCTGTCTCTGCTGTGTTACTGTGTGATTTTTCTGGTAAATGTTTCTGTTATTGTCACCATCATATTGGATAAAGATCTGCATGAACCAATGTATATTCTTTTATGCACTTTGTGCATGAATGGACTTTATGGGACGACAGGTTTTTACCCCAAGTTTCTGTGGGATCTGCTCTCCCCTGTTCATGTTATCTCTTACTCTGGATGCTTTATTCAGGCTCTTGTAATATATTCATTTGGCTGCAGTGACTTGTCTATTCTTGCAGTCATGTCTTATGACAGATATGTGGCTATATGTCGACCTCTGGAGTACCACTCTGTA…
OR142.12	EVM0013917.1	Olfactory Receptor 142-like	Lachesis_group9	4835944	4836897	MHNHSSVSMFFLSGLNETMNHRVALFCLSLLCYCVIFLVNVSVIVTIILDKDLHEPMYILLCTLCMNGLYGTTGFYPKFLWDLLSPVHVISYSGCFIQALVIYSFGCSDLSILAVMSYDRYVAICRPLEYHSVMSKQRVITLACFSWLTPLFFVVMNIFVTSRLKLCSPYIDRLYCVNGVIVKLACFSAESTVNNIVVYVTIMVYFFHGVFIVLSYMYLIKKCVNSLESRGKFMQTCVPHLISLFFFIVTVLLDIISMRFGSKDLPQSFQNFVTVIYLVIPPILNPLIYGFKLTKIRNRLLGVMTFKIT.	ATGGAAAACAACACTTATCCCCCTTATTTTGACCTCACCATGTTTGTGAATTTAGGCAACTATCGCTACCCAATATTTGTCTTGTGTTTCTTGTTGTATGCATTTATTATCTCAGCTAATCTTGTCATAATAGTGGTGATATCTCAAGAGAAAACTTTACATGAGCCCATGTATGTTTTCATTATGTGCCTTTCCATTAACTCTCTGTACGGTTCTGCTGGCTTCTTCTTCAGATTTCTGAGAGACCTTCTGTTTGATACTCATCTGATCTCACGCTCATCTTGTTTTAGTCAGATCTATGTCATTTACACATATGCATCGTATGAACTCACCCTGTTGGGTATTATGGCATATGATCGGTACGTCGCTGTGTGTTATCCTTTACATTACCACAACAAA…
OR142.13	EVM0003908.1	Olfactory Receptor 142-like	Lachesis_group9	6984053	6984982	MENNTYPPYFDLTMFVNLGNYRYPIFVLCFLLYAFIISANLVIIVVISQEKTLHEPMYVFIMCLSINSLYGSAGFFFRFLRDLLFDTHLISRSSCFSQIYVIYTYASYELTLLGIMAYDRYVAVCYPLHYHNKITFKLVSILVAFAWIYPAFSVAACVLLASRLPLCGNKIQKVFCANWSVVKLSCVSTVMNNSVGMFVSITTVFLPLAFVLYTYARIFLVCRKCSSEFKGKVIQSCMPHITTFVNYSITVFCDVALSRIDLEDLNPFLAVILSLEFVVIPPIVNPLVYGLKLPEIRKPILRMLTCSKLDRPTRFFK.	ATGGATAATGTCTCTGCTGTAAGAGTTATTACTCTGGTGGGCATAAATGAGTCAATGAATTACAGAATCACCATCTTTTCTCTGACTTTGCTCTACTATTGTCTGATTTTGTTTGTCAATGTTTCTCTCATCCTGATCATTATCTTAGATGAAAACCTGCATGAACCCATGTATGTCTTACTGTGCAGTTTTTGCTTTAACGGAATTTATGGGACCACAGGATTTTACCCCAAATTCCTCTTGGATCTGCTGTCTTCCTCTCATCAAATCTCATATGAAGGATGCCTTTTACAGGCATTCGTCATGTACTCCTTTGCCTGCTGTGACATGTCCATCCTGGCGGTCATGGCCTACGACAGATACCTGGCGATTTGTCGACCTCTGCACTACCACTCTTTT…
OR149	EVM0003510.1	Olfactory Receptor 149-like	Lachesis_group9	6986105	6987013	MDNVSVLTFFTLSGLNYTVQHRIILFALTLLCYLTIWIVNVLLIVIIITDRKLHEAMYIFLCNMCMNGLYGTAGFYPKFLMDLLSPVHVISYAGCLLQSFVINSSSGSELSGLAVMAYDRYVAICQPLRYHSVMTIQRISLLLAFSWLLPFYCMFTNTMTIFQYKLCGSHIPKLYCSNSLIGKLTCTSPIAYSSIAYINIAIYIAHFLFLLWSYMYLFRACFTSKQSRKKFEQTCVPHLVSLLNYGFAVLFDLMYTRFGSRMFSQSLQNLMAIEFLVIPPVVNPLVYGLKLSKIRKRIGFIR.	ATGGATAATGTATCTGTTCTAACATTTTTTACCCTTTCAGGACTGAATTACACTGTGCAACACAGAATCATCCTCTTTGCTCTCACTTTACTGTGTTACTTAACCATCTGGATAGTGAATGTTCTGCTCATCGTAATCATCATTACAGACCGAAAACTTCATGAGGCGATGTATATTTTCCTGTGTAACATGTGCATGAATGGACTTTATGGGACTGCAGGCTTTTACCCCAAATTCCTCATGGACCTTCTGTCTCCCGTGCATGTCATTTCTTACGCTGGCTGCCTTCTGCAGAGTTTTGTGATAAACTCGTCGAGTGGAAGTGAATTATCAGGCTTGGCTGTTATGGCTTATGACAGATATGTGGCTATATGTCAGCCGCTGAGGTACCACTCTGTG…
OR1571	EVM0011817.1	Olfactory Receptor 1571-like	Lachesis_group12	569217	570883	MNQSQSNTNVGMELWDRWVFSTVTTVPCCLFLVINGTMLFTLRSKPVFCETPRYVLLYNLLFADTVLLVEGQLMYILSICRVTLTYPLCGVLVLLANLTNEMSPLTLVLMCLERYVSVCHPLRHATIITIKNTAVSIAVVWAFSLLNILFRIILLLNFTFRDLQSLQMKHYCGNESLMLDQMYELFDKAYTSILFVAAGVAFISSYIGVMVAARSASTDKSSARKARNTLLLHLVQLGLSLSSTIHNPLVFAISKVLDRIIFLYIQSIIYVFVIIFPRCLSSLIYGLRDQTIRPILVYNLCYNYAVSSASCRRPRKVINKYILLIFHSEMNTNLVGQLACCQKITSLTLSVGSH.	ATGAATCAGTCTCAGAGCAACACAAATGTTGGCATGGAGCTGTGGGACCGATGGGTGTTTTCCACTGTGACTACAGTGCCATGCTGTTTGTTTCTTGTCATAAATGGGACTATGTTATTTACCTTGAGGAGTAAACCTGTGTTTTGTGAAACTCCCCGTTATGTTCTTCTGTATAACCTCCTTTTTGCAGATACAGTGTTGCTTGTAGAGGGTCAGTTAATGTACATACTGTCTATTTGTAGAGTAACACTGACGTATCCTTTGTGTGGTGTTCTGGTTCTGCTTGCCAATCTCACAAATGAAATGTCTCCTCTTACACTGGTACTTATGTGTTTGGAGAGATATGTATCTGTGTGCCACCCGTTGAGGCATGCTACCATAATCACAATCAAAAACACA…
OR24.1	EVM0018289.1	Olfactory Receptor 24-like	Lachesis_group11	14668222	14669154	MYINVSSAVLLTMENLGLSDAYVYPAFLFGTLTYLIVLFCNLLILTTVVCSRKLHKPMFILLLNLPISDMVGATAFFPQLLLSIVTKNRQISHPACVIQAFLVHVYGTGNLLTLSAMAYDRYVAICSPLRYNAIMTPQKLVTIIILIWFINLSIMVTLLSLLARFRICRTNIVDLYCNNPSLVKLVCEDTSINNYYGLFFIAVLQGCPLLITIYTYTQILRTCIMTNQTDARQKAIQTCGSHLVVYLFLEINTIVALMAHRFESVSPFLRRSLGVSILIFPPVLDPIIYGLKTKEIKESMIMFLKRNVGS.	ATGTACATAAATGTATCCTCTGCAGTTTTGCTGACAATGGAAAATCTTGGTCTATCTGATGCATATGTCTACCCCGCATTTTTGTTTGGGACTTTAACATATCTGATTGTTTTATTTTGCAACTTGCTTATATTAACAACTGTTGTCTGCAGTAGGAAGCTACACAAGCCCATGTTCATCCTGCTGTTAAATTTGCCCATTAGTGACATGGTGGGTGCGACAGCTTTTTTCCCTCAGCTCTTGCTGAGCATTGTGACAAAGAACAGACAGATTTCCCATCCTGCATGTGTCATTCAGGCTTTTTTGGTTCATGTTTATGGCACAGGGAACTTGTTGACCTTGAGTGCTATGGCATATGACAGATATGTTGCAATATGTTCTCCTTTGAGATATAATGCC…
OR24.2	EVM0010867.1	Olfactory Receptor 24-like	Lachesis_group11	14673646	14674578	MYTNVSSAVLLTMENLGLSDAYVYPAFLFGTLTYLIVLFCNLLILTTVVCSRKLHKPMFILLLNLPISDMVGATAFFPQLLLSIVTKDRQISHPACVIQAFLVHVYGTGNLLTLSAMAYDRYVAICSPLRYNAIMTPQKLVKIIILIWFINFSLMVTLLSLLSRFRICRTNIVDLYCNNPSLVKLVCEDTSINNYYGLFTIAVIQGCPLLITIYTYTQILRTCIMTNQTDARQKAIQTCGSHLVVYLFLEINTIVALMAHRFESVSPFLRRSLGVSVLVFPPFLDPIIYGLKTKEIKESIKMFLKRNVGS.	ATGTACACAAATGTATCCTCTGCAGTTTTGCTGACAATGGAAAATCTTGGTCTATCTGATGCATATGTCTACCCCGCATTTTTGTTTGGGACTTTAACATATCTGATTGTTTTGTTTTGCAACTTGCTTATATTAACAACTGTTGTCTGCAGTAGGAAGCTACACAAGCCCATGTTCATCCTGCTGTTAAATTTGCCCATTAGTGACATGGTGGGTGCGACAGCTTTTTTCCCTCAGCTCTTGCTGAGCATTGTGACAAAGGACAGACAGATTTCCCATCCTGCATGTGTCATTCAGGCTTTTTTGGTTCATGTTTATGGCACAGGGAACTTGTTGACCTTGAGTGCTATGGCATATGACAGATATGTTGCAATATGTTCTCCTTTGAGATATAATGCC…
OR6	EVM0000506.1	Olfactory Receptor 6-like	Lachesis_group12	8736368	8749587	MTVTKDACEQQMTFVDLCSSCALVPKLLDTFLFDHRYISYNDCLTYLFFCFTFLSMQSFNLAALSYDRLVAIIFPLHYQVKVTNRFMLTLIASFWLFVVIVVLIAVGLITRISFCKSVVINSYFCDHGPLFRLGCNDITPSFIMGRLSSIIILFPPLIFILGTYCGIVYALWKISKAKERIKAFKTCAGHLSLVAIYFLPIIFVHRFGASIHPNARIINLSLTSVVPPMLNPIIYVLQTVEIKESLKKLLKNRGPIKVATSA.	ATGACTGTGACCAAAGATGCTTGTGAACAACAAATGACTTTTGTGGACCTGTGCAGTAGCTGTGCTCTGGTGCCGAAGCTTCTGGACACCTTTCTGTTCGACCATCGCTACATCTCCTACAACGACTGCCTGACGTACCTTTTTTTCTGCTTCACCTTCCTGTCGATGCAGTCGTTTAATCTGGCTGCTCTGTCCTATGACAGACTGGTAGCCATCATCTTCCCTCTGCATTATCAGGTGAAGGTAACCAACAGGTTCATGCTGACTCTGATCGCTTCTTTCTGGCTCTTTGTCGTAATTGTTGTACTTATTGCAGTTGGCCTTATTACAAGAATTTCCTTCTGTAAGTCCGTGGTTATTAACAGCTATTTCTGTGACCATGGCCCATTGTTCCGTCTC…
OR10A6.1	EVM0012561.1	Olfactory Receptor Family 10 Subfamily A Member 6-like	Lachesis_group9	7015088	7016014	MENSTEVVSFVLTAYGDIGELRYLYFSIMLLWYSLICVSNTVLMIIIFVDKRLHEPMYMLLGNLFLNEIGGSTALYPLMLSQMFSDSHEVTLPWCFLQMSCLYTCGSIEFCSLAAMAYDRHIAICHPLHYNIIMNTGRVGLIILFVWTYSFVNFIFSFAFIIRLRLCGNVIDKVFCDHHLIIKLACSVSVLNNISDLLFAFMTMVIPFSLILVSYSKILAVCLSTSKENKQKAITTCTPQIVSLSNVFVGCVFHFVESRFNATNLPNKLRVILSVYILICQPVITPFMYGFNLPKIKQACKRYLLKIK.	ATGGAGAACTCAACTGAGGTTGTGTCTTTTGTCCTGACAGCCTACGGTGATATTGGAGAGTTAAGATACCTTTATTTCAGCATCATGCTGCTATGGTACTCACTCATCTGTGTCTCTAACACAGTTCTTATGATTATTATATTTGTGGACAAAAGGTTGCATGAGCCCATGTACATGCTGCTTGGTAATTTATTTCTGAATGAAATCGGTGGCAGCACAGCACTGTATCCTCTTATGCTCTCACAGATGTTTTCAGATTCCCATGAAGTGACCCTGCCGTGGTGCTTTCTGCAGATGAGCTGCTTGTACACGTGTGGTTCCATTGAGTTTTGCAGTTTAGCAGCCATGGCCTACGACAGACACATCGCTATCTGTCATCCTTTACACTACAATATCATT…
OR10A6.2	EVM0010905.1	Olfactory Receptor Family 10 Subfamily A Member 6-like	Lachesis_group9	7019408	7020334	MENSTEVVSFVLAAYGDIGELRYLYFSIMLLWYSIICVSNTMLTVIIFVDKRLHEPMYILLCSLFVNEIGGSTSLYPLMLSQMFSDTHEVTLPWCFLQMCCLYTSASVEFCSLAAMAYDRYVAICRPLYYNIIMNTGRVGLIILFVWVCSSVNFIFSFAFIIHLKFCGNVTDKVFCDHHIILKLACSVSILNNISDLFFVSVTIVIPISLISVSYAKILSVCLSTSKENKQKAITTCTPQIVSVSNLFIGCVFNIVDSRFNMAYLPDKVRVILSVYLLICQPMITPFMYGLKLPKIRHACIRYLFKRK.	ATGGAGAACTCAACTGAGGTTGTGTCTTTTGTCCTGGCAGCCTACGGTGATATTGGAGAGTTAAGATACCTTTATTTCAGCATCATGCTGCTGTGGTACTCAATCATCTGTGTGTCCAACACAATGCTTACTGTTATCATATTTGTGGACAAAAGGTTGCATGAGCCTATGTACATTTTGCTCTGTAGTTTATTTGTGAATGAAATCGGTGGCAGCACATCACTGTATCCTCTTATGCTCTCACAGATGTTTTCAGATACCCATGAAGTGACCCTGCCGTGGTGCTTTCTGCAGATGTGCTGCTTATACACAAGTGCGAGTGTTGAGTTTTGCAGTTTAGCAGCCATGGCCTACGACAGATATGTGGCCATCTGTCGTCCTTTATATTACAATATCATT…
OR10A6.3	EVM0009961.1	Olfactory Receptor Family 10 Subfamily A Member 6-like	Lachesis_group9	7021300	7022226	MENSTEVMSFMLAAYGDVGELRYLYFIIMLLWYSLICVSNTALMIIVFVDKRLHEPMYILLCNLFLNEIGGSTSLYPLMLSQMFSDTHEVTLPWCFLQMCCLYICGSVEFCSLAAMAYDRHIAICHPLHYKIIMNTGRVGFVILIVWTYSFFNFIFAFSFVIRLKLCGNVINKVFCDHHLIIKLACSASVLNNISDLLFAFMTMVIPFSLILVSYSKILAVCLSTSGENKQKAITTCTPQIISLSNVFVGCIFHFVDSRFDVSHVPDKLRVILSVYLLICQPMITPFLYGFNLPKIRQACKRFVFERK.	ATGGAGAACTCAACTGAGGTCATGTCTTTTATGCTGGCTGCCTACGGTGATGTTGGGGAGTTGAGATACCTTTATTTTATCATCATGCTGCTATGGTACTCACTCATCTGTGTGTCCAACACAGCTCTGATGATTATAGTATTTGTGGACAAAAGGTTGCATGAGCCCATGTACATACTTCTCTGTAATTTATTTCTGAATGAAATCGGTGGCAGCACATCACTGTATCCTCTTATGCTCTCACAGATGTTTTCTGATACCCATGAAGTGACCCTGCCGTGGTGCTTTCTGCAGATGTGCTGCTTGTACATATGTGGTTCTGTTGAGTTTTGCAGTTTAGCAGCCATGGCCTACGACAGACACATCGCTATCTGTCATCCTTTACACTACAAAATCATT…
OR10A7	EVM0013832.1	Olfactory Receptor Family 10 Subfamily A Member 7-like	Lachesis_group9	6999046	6999981	MENSTVVLYFNLTMFVNIGHFRYPVFVFCLLLYSFIVSANLIIILVISRERTLHEPMYLFIALLSFNSLYGSTGFFPRFLQDLLSDTHMISRPACFTQIYIIYTYACYEMTILGIIAYDRYVAVCHPLHYHKKMTSKTVFTLGSLAWIFPALGLFACIYLSARLPLCGNEIQKVFCANWNVVKLSCVNTNANNIYGLWLTISTAFLPLSYVLYTYFRIVVVCWKSSAEFKGKVLQSCLPHVVTFVIYSITAFCDIALSRYDIEEINPFAAVILSLEFVVIPPILNPLVYGLKLPEIRRHILRRLSWLKTTG.	ATGGAAAACAGCACTGTTGTCTTGTACTTTAATCTCACCATGTTTGTGAACATCGGACACTTCCGGTACCCAGTCTTTGTTTTTTGCCTCCTGCTCTACAGCTTTATTGTCTCTGCAAATCTTATCATAATACTGGTGATATCTCGAGAAAGAACTCTTCACGAGCCCATGTATTTATTTATTGCTTTGTTATCTTTCAACTCGCTGTATGGTTCGACTGGTTTCTTCCCCAGATTTCTTCAGGACCTTCTGTCCGACACTCACATGATCTCTCGTCCAGCTTGTTTCACTCAGATCTATATTATTTACACCTATGCTTGCTATGAAATGACCATTCTTGGCATTATTGCATATGACAGGTATGTGGCTGTTTGTCATCCTCTACACTATCACAAAAAG…
OR10AG1.1	EVM0023406.1	Olfactory Receptor Family 10 Subfamily AG Member 1-like	Lachesis_group9	635715	636626	MDEYFNVTYITLSGYVEVETYRYFYFVIFFTIYILIICCNLSIVCLIVIHQNLHEPMYIFIAALLINSVLFSTAIYPKLLIDFLSEKQMITYSACLFQFFLFYSLGGSEFLLLAAMAYDRYVSICKPLQYATIMRNTTVGVFLALAWLLPACQVAAAVAWSANIELCSFNLKGIFCNNSVYKLHCMSSRALSAFGLMILINIAFVPMLYIVFTYTKILIISYQSCREVRTKAAQTCLPHLMVLISFSLLCMYDVIILRLELNIPKTARLIMTLQVVLYHPLFNPIIYGLKMREISKHLKRLFC.	ATGGATGAGTATTTTAATGTGACGTATATAACTCTGAGTGGGTATGTAGAAGTGGAAACGTATAGATATTTTTACTTTGTGATTTTCTTTACCATATACATTTTAATAATTTGTTGTAATCTTTCTATTGTTTGTCTTATCGTGATTCACCAAAACCTCCATGAGCCGATGTACATTTTCATTGCAGCTTTGTTAATCAACTCTGTCCTTTTCAGCACAGCCATCTACCCAAAGCTGCTGATTGACTTTTTATCAGAGAAACAGATGATAACTTACTCAGCCTGCCTCTTTCAATTCTTTTTATTTTACTCTTTAGGTGGTTCAGAGTTCCTACTGTTGGCAGCCATGGCCTATGACAGGTATGTGTCTATATGTAAACCTCTGCAGTATGCCACTATC…
OR10AG1.2	EVM0008641.1	Olfactory Receptor Family 10 Subfamily AG Member 1-like	Lachesis_group9	638459	639370	MDEYFNVTYITLSGYVEVETYRYFYFVIFFTIYILIICCNLSIVCLIGIHQNLHEPMYIFIAALLINSVLFSTAIYPKLLIDFLSEKQIITYSACLFQFFLFYSLGGSEFLLLAAMAYDRYVSICKPLQYATIMRNTTVGVFLALAWLLPACQVAAAVAWNANIELCSFNLKGIFCNNSVHKLQCISSTARPAIGLMILINIAFVPMLYIVFTYTKILIISYQSCREVRTKAAQTCLPHLLVLIIFSLLCMYDVIIVRLELNVPKTARLIMTLQVVLYHPLFNPIIYGLKMREISKHLKRLFC.	ATGGATGAGTATTTTAATGTGACGTATATAACTCTGAGTGGGTATGTAGAAGTGGAAACGTATAGATATTTTTACTTTGTGATTTTCTTTACCATATACATTTTAATAATTTGTTGTAATCTTTCTATTGTTTGTCTTATCGGGATTCACCAAAACCTCCATGAGCCGATGTACATTTTCATTGCAGCTTTGTTAATCAACTCTGTCCTTTTCAGCACAGCCATCTACCCAAAGCTGCTGATTGACTTTTTATCAGAGAAACAGATCATAACTTACTCAGCCTGCCTCTTTCAATTCTTTTTATTTTACTCTTTAGGTGGTTCAGAGTTCCTACTGTTGGCAGCCATGGCCTATGACAGGTATGTGTCTATATGTAAACCTCTGCAGTATGCCACTATC…
OR10C1	EVM0016674.1	Olfactory Receptor Family 10 Subfamily C Member 1-like	Lachesis_group12	8730505	8732851	MDNVSVLTFFTLSGLNYTVQHRIILFALTLLCYLTIWIVNVLLIVIIITDRKLHEAMYIFLCNMCMNGLYGTAGFYPKFLMDLLSPVHVISYAGCLLQSFVINSSSGSELSGLAVMAYDRYVAICQPLRYHSVMTIQRISLLLAFSWLLPFYCMFTNTMTIFQYKLCGSHIPKLYCSNSLIGKLTCTSPIAYSSIAYINIAIYIAHFLFLLWSYMYLFRACFTSKQSRKKFEQTCVPHLVSLLNYGFAVLFDLMYTRFGSRMFSQSLQNLMAIEFLVIPPVVNPLVYGLKLSKIRKRIGFIR.	ATGACCCGACTGTCTTTTTGCAACTCAGTAAAAGTGTACAGCTATTTCTGTGACTATGCGCCTGTGTTTAGACTCGCCTGTAATGATTACACGTTGCAGTGGTCTGTGGCCTCTTTGCTTACTTTCTTACTCCTTGTGGGACCTTTTACTTTTATTCTTCTGTCGTATGTCAGCATCCTAGTGACTGTGTTCAGGATGAAGTCTTTGGACAGCAGGGTGAAAGCTTTGGCCACTTGTGCTGAGCATCTCATCCTCGTTGCTGTATTTTACATTCCTCTCATTACCATTTTTACCATCGGATTTTATCTGCGTCTCATTGATGCGGATCAGCGGGTGCTGAGTCTTTCTCTGGCTTCTTGCCTCCCACCTTGTATCAATCCTATTGTATATTCTTTGAAG…
OR11A1	EVM0003461.1	Olfactory Receptor Family 11 Subfamily A Member 1-like	Contig00197	1842	2774	MIVNSTQVSYFTLAAYFHSGQLKYTYFMIVLSLYMFIVFSNLLLVVAVYLNRSLHEPMYMFLCSLFVNELYGSTGLFPFLLLQILSDTHTVSASFCFLQIFFVYSYGSIEFLNLAVMSYDRYLAICFPLQYNARMTYSKVALLVAVTWAFVFFVNFFTLPLIISLQLCGNIVNKVYCDIHSIVKLSCFDTTVINVYGLFVSAFSVFGPLSLILYTYSKIFKVCFSGSKQTRQKAVSTCTPHLASLLNFSFGACFEILQSRFNMTSVPNMMRIFLSLYFLTCPPIFNPMMYGLKLPKIRVACKSLITKAGY.	ATGATTGTAAACTCCACGCAGGTCTCATATTTCACACTAGCAGCCTACTTTCACAGTGGGCAGTTGAAATACACCTATTTCATGATTGTTTTGTCATTATACATGTTTATTGTATTTTCCAATCTGTTGCTAGTTGTAGCTGTTTATCTGAACAGAAGCTTACATGAACCCATGTACATGTTTCTGTGCAGCCTGTTTGTCAATGAGCTGTATGGCAGCACAGGGTTGTTTCCTTTCCTTCTGCTTCAGATTCTCTCTGACACTCACACTGTTTCTGCCTCGTTTTGCTTCCTACAGATTTTCTTTGTGTACTCTTATGGAAGCATAGAGTTTCTAAATTTAGCCGTCATGTCTTATGACAGATATCTTGCCATTTGTTTTCCTCTACAGTATAACGCC…
OR13C5.1	EVM0009298.1	Olfactory Receptor Family 13 Subfamily C Member 5-like	Lachesis_group9	618381	624250	MKEISKHIKSQLNVTYIVVDGYVEVHKYRYLYFVIMFTAYILILCSNSCIVFLIVIHRNLHEPMYIFIAALLINSILYSTAFYPKLLIDFLSEEQLITYSACLFQYYMFYSLSGSEFLLLAAMAYDRYVSICKPLQYATIMKKTTVNTFLVLAWLVPACEVAVPTISNANKQLCNLVFRGIICNSTIYKLHCVSSRLLNIYGLIVLVNLGLFPVLFILFTYIRVFVISYRSCREMRRKAAQTCLPHLIVLINFSCLTVYDVLLLRLETEFPQTVRFIVTLQIIIYHPLFNPIIYGLKMREIHKHIKRLFCRSAYCS.	ATGAAAGAAATTTCAAAACATATAAAGAGTCAACTAAATGTAACATATATTGTTGTTGATGGGTATGTAGAAGTGCATAAATACAGGTATCTATATTTTGTGATTATGTTCACAGCATATATTCTAATCCTGTGCAGCAATTCCTGTATTGTTTTTCTCATTGTGATTCACAGAAACCTGCATGAGCCGATGTACATTTTCATTGCAGCTTTGTTAATCAATTCTATTCTTTACAGCACTGCCTTCTACCCAAAGCTCCTGATTGACTTTTTATCTGAAGAACAGCTCATAACTTACTCAGCCTGTCTCTTCCAATATTACATGTTTTACTCTTTAAGTGGCTCAGAGTTCTTACTGTTGGCAGCCATGGCCTATGACAGGTATGTGTCTATATGTAAA…
OR13C5.2	EVM0015093.1	Olfactory Receptor Family 13 Subfamily C Member 5-like	Lachesis_group9	626329	627234	MPAVALLPGAEARNATVQCDWLSEVSRTEPQDTAGCLFLSVMPYAEAVPALIWIFALLTFFSLLVNGLSLVALGRSEDLSWEPRVAFFKNLILSDLMQTVTISPGIIHSLVQRRTVEFSVWCNMQYFVGAASIFSSLVTITVMALERYVYVCHAIHYLVILSRMRLRLVVALIWVYSISISTINLTLLHTGRAQETEQVTRGLLCEPDIMEQHMGFPRASAVFRKVTGPLTLLLCLLVHGFCYTRMYQEARKAMIPFNAVNTVARKTVLFYCGMVFLQLLPLLLKSTSDALWEVEGNLAMTELSSQSHGVPKSRPAPSALAAALHMSLLIVVLVPPCINPLVYGMRNMEMRQALLRPFQWWMERRRAGA.	ATGGATGATGAGTTAAATGCAACATATATAATTCTTGATGGGTATGTTGGACTGGATGAATATAGGTATCTATATTTTGTGATTATGTTCACGGCATATATCCTAATCCTGTGCAGTAATTCCTCTATTGTTTGTCTCATCGTGATTCACAAAAATCTCCATGAGCCGATGTACATTTTCATTGCAGCTTTGCTCCTCAACTCTGTTCTTTTCAGCACTGTGGTTTATCCAAAGCTGCTGATTGACTTTCTATCTGAAAAACAGATCATAACTTACTCAGGCTGCCTCTTCCAGAGTTTTGTATATTACTCTTTATGCGTTGCAGAGTTCTTACTTTTGGCAGCCATGGCCTATGACAGGTATGTGTCTATATGTAAACCCCTGCAGTATGTGACTTTC…
OR13C5.3	EVM0010064.1	Olfactory Receptor Family 13 Subfamily C Member 5-like	Lachesis_group9	628757	629662	MDDELNATYIILDGYVGLDEYRYLYFVIMFTAYILILCSNSSIVCLIVIHKNLHEPMYIFIAALLLNSVLFSTVVYPKLLIDFLSEKQIITYSGCLFQSFVYYSLCVAEFLLLAAMAYDRYVSICKPLQYVTFMKKSTITIFLILAWLLPACQIAVPVVLNATKKLCHFTFRGIICNSTVYKLHCVSSSAIYGVVVMLNLVFLPVLFILFTYSRIFIITYRSCREVRRKAAETCLPHLMVLTCLFCLSVFEAITLQLDSDMPKTVTFIIRLQVVFYHPVFNPIIYGLKMKEISKHIKRLFS.	ATGGATGATGAAGTAAATGCAACATATATAATTCTTGATGGGTATGTTGGACTAAATGAATACAGGTATCTATATTTTGTGATTATGTTCACGGCATATATCGTAATCCTGTGCAGTAATTCCTCTATTGTTTGTCTCATCGTGATTCACAAAAATCTCCATGAGCCAATGTACATTTTCATTGCAGCTTTGCTCCTCAACTCTGTTCTTTTCAGCACTGTGGTTTATCCAAAGCTGCTGATTGACTTTTTATCTGAAAAACAGATCATAACTTACTCAGCCTGTCTCTTCCAGAGTTTTCTATATTACTCTTTAGGCTGTGCAGAGTTCTTGCTGTTGGCAGCCATGGCCTATGACAGGTATGTGTCTATATGTAAACCTCTGCAGTATGTGACTATC…
OR14A16	EVM0019584.1	Olfactory Receptor Family 14 Subfamily A Member 16-like	Lachesis_group7	5941150	5942259	MDDEVNATYIILDGYVGLNEYRYLYFVIMFTAYIVILCSNSSIVCLIVIHKNLHEPMYIFIAALLLNSVLFSTVVYPKLLIDFLSEKQIITYSACLFQSFLYYSLGCAEFLLLAAMAYDRYVSICKPLQYVTIMKKSTINIFLILAWLLPACHIVVPVVLNTGKKLCHFTFGGIICNSTINKLQCVSSSAIHGVINLLNLVFLPVLFILFTYSRIFVITYRSCREVRRKAAETCLPHLMVLLCLFWLSVFEVTTLQLDSDIPKTASFIIRLQVVLYHPLFNPIIYGLKMKEISKHIKRLFC.	ATGCCGGCTGTAGCGCTCTTACCGGGCGCGGAGGCGCGCAACGCCACCGTTCAGTGCGACTGGCTGAGTGAAGTGAGCCGCACCGAGCCGCAGGACACCGCCGGCTGCCTCTTTCTGTCCGTCATGCCCTACGCAGAGGCGGTGCCGGCGCTGATTTGGATATTTGCCCTCCTAACTTTTTTCTCACTTCTAGTTAACGGACTTAGCCTGGTCGCACTCGGCCGGTCCGAGGACCTCTCCTGGGAGCCGCGCGTCGCTTTCTTCAAAAATCTGATTTTGAGCGACCTCATGCAGACTGTCACCATCTCTCCGGGGATCATCCACTCACTGGTCCAACGCCGGACGGTTGAGTTTAGCGTCTGGTGTAACATGCAGTACTTCGTGGGGGCTGCCAGCATT…
OR2A12.1	EVM0003930.1	Olfactory Receptor Family 2 Subfamily A Member 12-like	Lachesis_group12	560553	561521	MSFLNQSQTNFTVGLQYQELLGLVLFSILSTVPSCIFLFINGTMLFTLRSKPVFCETPRYVLLYNLLFADTVQLAQSQLMYLLAACRIMLTYPVCGLLSMLANLTTVISPVTLVVMSLERYVAVCYPLRHATIITISNTGVAICVVWAFSSLNVLVQVVLLLHFGLKVLQSLKMKDFCNKENMLLVPVCDLYDKAFTSFLFVSACVVVISTYIGVMVAARSASTDKSSARKARNTLLLHLVQLGLSLSSTIHNHLLFAISQNLQRITVVRIRIVFYVCMIIFPRCLSSLIYGLRDQIIRPILVYNLCCQRMLTVSLRCSSQD.	ATGTCATTTCTAAATCAGTCTCAGACCAACTTCACTGTTGGACTGCAGTATCAGGAGTTACTAGGATTAGTGTTGTTTTCCATTTTGTCCACAGTGCCATCCTGCATTTTTCTCTTCATTAATGGGACCATGTTATTCACCTTGAGGAGTAAACCTGTGTTTTGTGAAACCCCCCGTTACGTTCTTCTGTATAACCTCCTTTTTGCAGATACTGTACAGTTGGCACAGAGTCAGTTAATGTACCTTTTGGCTGCTTGTAGAATAATGTTAACATATCCTGTATGTGGCCTTCTCTCTATGCTCGCCAATCTCACAACTGTGATCTCCCCTGTCACACTGGTGGTGATGTCTCTGGAGCGATATGTAGCTGTGTGCTACCCACTGAGGCATGCTACCATC…
OR2A12.2	EVM0014263.1	Olfactory Receptor Family 2 Subfamily A Member 12-like	Lachesis_group12	563263	564231	MSFLNQSQTNFTVGLQYQELLGLVLFSILSTVPSCIFLFINGTMLFTLRSKPVFCETPRYVLLYNLLFADTLQLAQSQFLYLLAACRIMLTYPVCGIITMIANLTTVISPLTLVVMSLERYIAVCYPLRHATIITISNTGVAICVVWAFSSLNILVQVSLMVNGSLKHLQSLEMRDFCGKEKVFIFPELDLYDKAFTSFLFVSACVAVISSFIGVMVAARSASTDKSSARKARNTLLLHLVQLGLSLSSTIHNPLLFAISQNLQRIIVVRIQIVLYVCIIIFPRCLSSLIYGLRDQTIRPILVYNLCCQRMLTVSLSSSSQD.	ATGTCATTTCTAAATCAGTCTCAGACCAACTTCACTGTTGGACTGCAATATCAGGAGTTACTAGGATTAGTGTTGTTTTCCATTTTGTCCACAGTGCCATCCTGCATTTTTCTCTTCATTAATGGGACCATGTTATTCACCTTGAGGAGTAAACCTGTGTTTTGTGAAACCCCCCGTTACGTTCTTCTGTATAACCTCCTTTTTGCAGATACTCTACAGTTGGCACAGAGTCAGTTCTTGTACCTTTTGGCTGCTTGTAGAATAATGTTAACCTATCCTGTATGTGGCATTATCACTATGATTGCCAATCTCACAACTGTGATCTCCCCTCTCACACTGGTGGTGATGTCTCTGGAGAGATATATAGCTGTGTGCTACCCACTGAGGCATGCTACCATC…
OR2A12.3	EVM0015953.1	Olfactory Receptor Family 2 Subfamily A Member 12-like	Lachesis_group12	564645	565625	MSFLNQSQTNFTVGLQYQELLGLVLFSILSTVPSCIFLFINGTMLFTLRSKPVFCETPRYVLLYNLLFADTLQLAQSQLMYLLAACRITMTYPVCGLLSTLANLTTVISPLTLVVMSLERYVAVCYPLRHATIITITNTGVAVCVVWAFSSLNILIQVVLLLHFGLKVLQSLKMKDFCNKENMLLVPVCDLYDKAFTSFLFVSACVVVISTYIGVMVAARSASTDKSSARKARNTLLLHLVQLGLSLSSTIHNPLLFAISQNLQRITVVRIRMVLYVCIIIFPRCLSSLIYGLRDQTIRPILVYNLCCQRMVTVSLRCSSQGSNLH.	ATGTCATTTCTAAATCAGTCTCAGACCAACTTCACTGTTGGACTGCAGTATCAGGAGTTACTAGGATTAGTGTTGTTTTCCATTTTGTCCACAGTGCCATCCTGCATTTTTCTCTTCATTAATGGGACCATGTTATTCACCTTGAGGAGTAAACCTGTGTTTTGTGAAACCCCCCGTTACGTTCTTCTGTATAACCTCCTTTTTGCAGATACTCTACAGTTGGCACAGAGTCAGTTAATGTACCTTTTGGCTGCTTGTAGAATAACGATGACATATCCTGTATGTGGCCTTCTCTCTACGCTCGCCAATCTCACAACTGTGATCTCCCCTCTCACACTGGTGGTGATGTCTCTGGAGAGATATGTAGCTGTGTGCTACCCACTGAGGCATGCTACCATC…
OR2A12.4	EVM0016262.1	Olfactory Receptor Family 2 Subfamily A Member 12-like	Lachesis_group12	571850	572833	MMSFLNQSQTNFTVGLQYQELLGLVLFSILSTVPSCIFLFINGTMLFTLRSKPVFCETPRYVLLYNLLFADTVQLAQSQFLYLLAACRIMLNYPLCGILTMLTNLTKVISPLTLVVMSLERYVAVCYPLRHATIITISNTGVAICVVWAFSSLNVLVQVSLIVNSSIKHLQSLEMNDFCGRDDLLLDPVSDLFDKAYTYFTFGSACVAVITSYIGVMVAARSASTDKSSVRKARNTLLLHLVQLGLSLSSTIHNPLLYAISQNLQRVVIVRIQIVFYVCIIIFPRCLSSLIYGLRDQTIRPILVYNLCCQRMLTVSLSSSSQGSNLH.	ATGATGTCATTTCTAAATCAGTCTCAGACCAACTTCACTGTTGGACTGCAATATCAGGAGTTACTAGGATTAGTGTTGTTTTCCATTTTGTCCACAGTGCCATCCTGCATTTTTCTCTTCATTAATGGGACCATGTTATTCACCTTGAGGAGTAAACCTGTGTTTTGTGAAACCCCCCGTTACGTTCTTCTGTATAACCTCCTTTTTGCAGATACTGTACAGTTGGCACAGAGTCAGTTCTTGTACCTTTTGGCTGCTTGTAGAATAATGTTAAACTATCCTCTATGTGGCATTCTCACTATGCTCACCAATCTCACAAAAGTGATCTCCCCTCTCACACTGGTGGTGATGTCTCTGGAGCGATATGTAGCTGTGTGCTACCCACTGAGGCATGCTACC…
OR2A12.5	EVM0017438.1	Olfactory Receptor Family 2 Subfamily A Member 12-like	Lachesis_group12	573451	574419	MSFLNQSQTNFTVGLQYQQLLELVLFSILSTVPSCIFLFINGTMLFTLRSKPVFCETPRYVLLYNLLFADTVLLIHSQIMYLLAVCRIMLTYPVCGILTMIANLTTVISPLTLVVMSLERYIAVCYPLRHATIITISNTGVAICVVWAFSSLNILVQVSLMVNGSLKHLQSLEMRDFCGKEKVFIFPELDLYDKAFTSFLFVSACVAVISSFIGVMVAARSASTDKSSARKARNTLLLHLVQLGLSLSSTIHNPLLFAMSQYLQRIIVVRIQIVLYVCIIIFPRCLSSLIYGLRDQTIRPILVYNLCCQRMLTVSLSSSSQD.	ATGTCTTTTCTAAATCAGTCTCAGACCAACTTCACTGTTGGACTGCAGTATCAGCAGTTACTAGAATTAGTGTTGTTTTCCATTTTGTCCACAGTGCCATCCTGCATTTTTCTCTTCATTAATGGGACCATGTTATTCACCTTGAGGAGTAAACCTGTGTTTTGTGAAACCCCCCGTTACGTTCTTCTGTATAACCTCCTTTTTGCAGACACTGTACTGCTGATACATAGTCAGATAATGTACCTTTTGGCTGTTTGTAGAATAATGTTAACCTATCCTGTATGTGGCATTCTCACTATGATTGCCAATCTCACAACTGTGATCTCCCCTCTCACACTGGTGGTGATGTCTCTGGAGAGATATATAGCTGTGTGCTACCCACTGAGGCATGCTACCATC…
OR2A12.6	EVM0000733.1	Olfactory Receptor Family 2 Subfamily A Member 12-like	Lachesis_group12	583607	584587	MSFLNQSQTNFTVGLQYQQLLVLVLFSILSTVPSCIFLFINGTMLFTLRSKPVFCETPRYVLLYNLLFADTVLLIHSQIMYLLAVCRIMLTYPVCGILTMIANLTTVISPLTLVVMSLERYIAVCYPLRHATIITISNTGVAICVVWAFSSLNILVQVSLMVNGSLKHLQSLEMRDFCGKEKVFIFPELDLYDKAFTSFLFVSACVAVISSFIGVMVAARSASTDKSSARKARNTLLLHLVQLGLSLSSTIHNPLLFAMSQYLQRIIVVRIQIVLYVCIIIFPRCLSSLIYGLRDQTIRPILVYNLCCQRMVTVSLSSSSQGSNLH.	ATGTCTTTTCTAAATCAGTCTCAGACCAACTTCACTGTTGGACTGCAGTATCAGCAGTTACTAGTATTAGTGTTGTTTTCCATTTTGTCCACAGTGCCATCCTGCATTTTTCTCTTCATTAATGGGACCATGTTATTCACCTTGAGGAGTAAACCTGTGTTTTGTGAAACCCCCCGTTACGTTCTTCTGTATAACCTCCTTTTTGCAGACACTGTACTGCTGATACATAGTCAGATAATGTACCTTTTGGCTGTTTGTAGAATAATGTTAACCTATCCTGTATGTGGCATTCTCACTATGATTGCCAATCTCACAACTGTGATCTCCCCTCTCACACTGGTGGTGATGTCTCTGGAGAGATATATAGCTGTGTGCTACCCACTGAGGCATGCTACCATC…
OR2A12.7	EVM0006921.1	Olfactory Receptor Family 2 Subfamily A Member 12-like	Lachesis_group12	586535	587503	MSFLNQSQTNFTVGLQYQELLGLVLFSILSTVPSCIFLFINGTMLFALRSKPVFCETPRYVLLYNLLFADTVQLAQSQLMYLLAACRIMLTYPVCGILTMLANLTNVISPLTLVVMSLERYVAVCYPLRHATIITITNTGVAICVVWAFSSLNILVQVSLMVNSSFKHLQSLKMTDFCGRDNMFIDPVSDLFDKAYTYFTFVSACVAVITSYIGVMVAARSASTDKSSARKARNTLLLHLVQLGLSLSSTIHNPLLFAISQNLQRITVVRIQIVLYVCIIIFPRCLSSLIYGLRDQTIRPILVYNLCCQRMLTVSLSSSSQD.	ATGTCATTTCTAAATCAGTCTCAGACCAACTTCACTGTTGGACTGCAGTATCAGGAGTTACTAGGATTAGTGTTGTTTTCCATTTTGTCCACAGTGCCATCCTGCATTTTTCTCTTCATTAATGGGACCATGTTATTCGCCTTGAGGAGTAAACCTGTGTTTTGTGAAACCCCCCGTTACGTTCTTCTGTATAACCTCCTTTTTGCAGATACTGTACAGTTGGCACAGAGTCAGTTAATGTACCTTTTGGCTGCTTGTAGAATAATGTTAACCTATCCTGTATGTGGCATTCTCACTATGCTCGCCAATCTCACAAATGTGATCTCCCCTCTCACACTGGTGGTGATGTCTCTGGAGAGATATGTAGCTGTGTGCTACCCACTGAGGCATGCTACCATC…
OR2A12.8	EVM0022599.1	Olfactory Receptor Family 2 Subfamily A Member 12-like	Lachesis_group12	588511	589479	MSFLNQSQTNFTVGLQYQALLESVLFSILSTVPSCIFLFINGTMLFTLRSKPVFCETPRYVLLYNLLFADTLQLAQSQLMYLLAACRITMTYPVCGILTMIANLTKVISPLTLVVMSLERYIAVCYPLRHATIITISNTGVAICVVWAFSSLNVLVQVSLMVNSSFKHLQSLKMTDFCGKDNMFIDPVSDLFDKAYTYFTFVSACVAAIFSYIGVMVAARSASTDKSSARKVRNTLLLHLVQLGLSLSSTIHNSLLIAISQNLQRITVVRIQIVLYICTIIFPRCLSSLIYGLRDQTIRPILLYNLCCQRMLTVSLRCSSQD.	ATGTCATTTCTAAATCAGTCTCAGACCAACTTCACTGTTGGACTGCAGTATCAGGCGTTACTAGAATCAGTGTTGTTTTCCATTTTGTCCACAGTGCCATCCTGCATTTTTCTCTTCATTAATGGGACCATGTTATTCACCTTGAGGAGTAAACCTGTGTTTTGTGAAACCCCCCGTTACGTTCTTCTGTATAACCTCCTTTTTGCAGATACTCTACAGTTGGCACAGAGTCAGTTAATGTACCTTTTGGCTGCTTGTAGAATAACGATGACATATCCTGTATGTGGCATTCTCACTATGATTGCCAATCTCACAAAAGTGATCTCCCCTCTCACACTGGTGGTGATGTCTCTGGAGAGATATATAGCTGTGTGCTACCCACTGAGGCATGCTACCATC…
OR2A12.9	EVM0003041.1	Olfactory Receptor Family 2 Subfamily A Member 12-like	Lachesis_group12	593708	594709	MSFLNQSQTNFTVGLQYQELLGLVLFSILSTVPSCIFLFINGTMLFTLRSKPVFCETPRYVLLYNLLFADTVQLAHSQFMYLLAVFRIMLTYPVCGILTMLANLTNVISPLTLVVMSLERYIAVCYPLRHATIITISNTGVAICVVWAFSSLNVLVQVSLMVNSSFKHLQSLKMTDFCGRDNMLIDPVSDLFDKAYTYFTFVSACVVVISSYIGVMVAARSASTDKSSACKARNTLLLHLLQLGLSVSSTIHNPLLFAISQNLDRITIVRIQNVFYVCIIILPRCLSSLIYGLRDQTIRPILLYNLCCQWRCSLALSVPVKAKIGIQLIDAVS.	ATGTCATTTCTAAATCAGTCTCAGACCAACTTCACTGTTGGACTGCAATATCAGGAGTTACTAGGATTAGTGTTGTTTTCCATTTTGTCCACAGTGCCATCCTGCATTTTTCTCTTCATTAATGGGACCATGTTATTCACCTTGAGGAGTAAACCTGTGTTTTGTGAAACCCCCCGTTACGTTCTTCTGTATAACCTCCTCTTTGCAGATACTGTACAGTTGGCACATAGTCAGTTCATGTACCTTTTGGCTGTTTTTAGAATAATGTTAACCTATCCTGTATGTGGCATTCTCACTATGCTCGCCAATCTCACAAATGTGATCTCCCCTCTCACACTGGTGGTGATGTCTCTGGAGAGATATATAGCTGTGTGCTACCCACTGAGGCATGCTACCATC…
OR2A12.10	EVM0011987.1	Olfactory Receptor Family 2 Subfamily A Member 12-like	Lachesis_group12	596255	597220	MLNFSQNNVTVEPEYRGILEIVLFSAPFTLPCIMFFFINGTMLFTLRSKPVFRETSRYILLYNLLFADTVLLVHSQFIYILSAFRISMTYPVCGVIIVVGSLANVISPLTLVVMSVERYVAVCHPLRHATIITVRNTGLAICVVWALSSLNVLIHFFLLLHFSVEYYENLQMKDFCSTAALLLSPESDFYEKAYTYLTFVSACVAVISSYIGVMVAARSASTDKSSARKARNTLLLHLVQLGLSVSSTIYNPLVAAITKIVDRVAMLRVMSVFYVFMILAPRCLSALIYGIRDQTIRPILMSNLCCRLKGSVIQTKAKVSA.	ATGTTAAATTTTTCACAGAACAATGTCACTGTTGAACCTGAGTACCGAGGGATACTTGAAATTGTATTGTTTTCTGCTCCATTTACACTGCCATGCATCATGTTTTTCTTCATTAATGGGACCATGTTATTCACCTTGAGGAGTAAACCTGTGTTTCGTGAAACCTCCCGTTACATTCTTCTGTATAACCTCCTGTTTGCAGACACTGTACTGCTGGTACATAGTCAGTTTATATACATTCTCAGTGCTTTTAGAATATCAATGACATATCCTGTATGTGGTGTTATAATTGTAGTCGGTAGTCTCGCAAATGTGATCTCCCCTCTCACACTGGTGGTGATGTCGGTGGAGAGATACGTAGCTGTGTGCCACCCACTGAGGCATGCTACCATCATCACT…
OR2A25	EVM0002596.1	Olfactory Receptor Family 2 Subfamily A Member 25-like	Lachesis_group23	7258657	7261315	MSSNNTTGSPEDYTCVRFYVSTVSFSVLLFFNIIINSTIVRVEQLRSHARFVLLFHLLLSALVHLGMSSVFHYQIHLGARPGRSACLAMVTILISSASNILLTLTVMALDRYFAVCHPMRYTSTCTGARWPWLLGVFTWLVALVIPLSLFLQPDSQTSGADYHGECGVEQLRKGQMQKVLFIGLCTLLILYSYARILVEGRRLGVLNRRNRAGCRTIALHGSQLAVYILPNFVNFVLSMLLKRRLIQPETKALSAVVVFAFFSLAQCVAPVVYGLRKEELMEQLSHRFPCCSRYLKSALGWTVGMNLTHNHHKSRERTLTAQTIISLEVPQVQEEEETRVTSVMSSSHDSCQDDTDEN.	ATGTCGTCAAACAACACCACCGGCTCACCGGAGGACTACACCTGCGTGCGTTTCTACGTGTCCACCGTGTCCTTCTCGGTGCTGCTCTTCTTCAACATCATCATCAACTCCACCATCGTGCGCGTGGAGCAGCTGCGCAGCCACGCGCGCTTCGTGCTGCTCTTCCACCTGCTGCTGTCCGCGCTCGTCCACCTGGGCATGAGCAGCGTCTTCCACTACCAGATCCACCTGGGCGCGCGGCCGGGCCGCTCCGCGTGCCTCGCTATGGTCACGATCCTGATCAGCAGCGCCTCCAACATCCTCCTGACGCTCACCGTGATGGCTCTGGACCGCTACTTCGCCGTGTGCCACCCGATGCGCTACACCTCCACCTGCACCGGGGCGCGCTGGCCCTGGCTG…
OR2AG1	EVM0011451.1	Olfactory Receptor Family 2 Subfamily AG Member 1-like	Lachesis_group1	25090061	25091811	MNASSDNVTVVLQYRDSFTKAVTKNVIVVALGIFINYINAALIHTFRRNQIFLMNPRYILFIHLVVNDMIQVTLTVILFVISYTLYKINVSVCCIFMLLALFTTENTPVNLACMAVECYIAICLPLHHVQICTIKRTLMLIGLIWTITTVSVLPDLFITLATQPLDFFHSKVFCLRETAFPHHSIVKKRDITYSLFLVIVWITIFYTYFKILFTAKAAGKDAKKARNTILLHGFQLLLCMASYMTPLLTLALQKWFPESYTDCLFACYIVVQILPRSISPIIYGLRDNTFRKYLKRYLFCKWSII	ATGAATGCATCATCTGACAATGTGACAGTGGTTTTACAGTACCGAGACTCCTTCACTAAAGCTGTGACCAAGAATGTGATTGTTGTGGCTCTGGGGATCTTCATCAACTACATCAATGCAGCCCTCATTCACACCTTCAGAAGAAATCAGATTTTCTTAATGAATCCCCGGTATATCCTTTTCATACACCTGGTGGTCAACGACATGATCCAAGTGACTCTGACCGTCATCCTGTTTGTCATCAGCTACACCCTCTACAAAATAAATGTCTCTGTCTGTTGCATCTTCATGCTGCTTGCTCTTTTCACCACTGAAAACACCCCTGTTAACCTGGCCTGCATGGCGGTGGAGTGCTACATCGCCATCTGCCTCCCCCTTCACCATGTGCAGATCTGCACC…
OR2AG2.1	EVM0015845.1	Olfactory Receptor Family 2 Subfamily AG Member 2-like	Lachesis_group9	781973	782926	MSSAHFNRSAVTFITLDGLMLLSGHNLLLFFILLALYLFVLFSDSLIVYIICSQKNLRRPMFAFVAAVLTNSIAVSLMVYPKLLSDLLSGRGFVQLSPSVCLGHTFIFMSLGASSFLLLSAMAFDRYLSICRPLRYAALVSPAVVAALLLLCWLLPAVMVGGATLLASRLPLCRSRLTRLYCDIYTFVSLSCGGGAALLSSVYGLICSAVLVLLPIVFVLFSYGRILHICLGRSRTFSSKALHTCLPHLIVFINYSITTGVELLYRRVQGDREPVASIIASILMVVIPTVMNPVVYGLKMKEIFKHVKRLLSCQRDA.	ATGAGCTCAGCACACTTTAACAGGTCGGCTGTGACCTTCATCACCTTGGACGGCCTCATGCTGCTGTCAGGCCACAATTTACTGCTCTTCTTCATCCTTTTAGCTCTTTATCTGTTCGTGTTGTTCAGCGACTCTCTGATTGTTTATATCATCTGTTCGCAGAAGAACCTTCGCCGGCCGATGTTCGCCTTCGTGGCGGCGGTTCTGACGAACTCCATTGCCGTCAGTCTAATGGTTTATCCCAAACTCCTGTCCGACCTGCTGTCGGGTCGCGGCTTCGTGCAGTTGTCCCCTTCAGTGTGTCTTGGTCATACTTTTATTTTCATGTCTCTGGGAGCGTCCAGCTTCCTGCTGCTGTCGGCCATGGCCTTCGATCGCTACCTGTCTATCTGCCGCCCG…
OR2AG2.2	EVM0008033.1	Olfactory Receptor Family 2 Subfamily AG Member 2-like	Lachesis_group9	785016	785987	MSSAHFNRSAVTFITLDGLMLLSGHNLLLFLILLALHLFVLFSDSLIVYIICSQKNLRRPMFAFVAAVLTNSIAASFVFYPKLLSDLLSGRGFVQLSPSVCLGQTFIFMSLGASSFLLLSAMAFDRYLSICRPLRYAALVSPAVVAALLLLCWLLPAVMVGGATLLASRLPLCRSRLTRLYCDMYTFISLSCGGGAALLSSVYGLICSAVLVLLPIVFVLFSYGRILHICLRRSRTFSSKALHTCLPHLIVFVNYSITTGVELLYRRMQGDREPVASIIASILIMVIPTVMNPVVYGLKMKEIFKHVKRLLSCQKEPRIDQSS.	ATGAGCTCAGCACACTTTAACAGGTCGGCTGTGACCTTCATCACCTTGGACGGTCTCATGCTGCTGTCAGGCCACAATTTACTCCTCTTCTTAATCCTTTTAGCTCTTCATCTGTTCGTGTTGTTCAGCGACTCTCTGATTGTTTATATCATCTGTTCGCAGAAGAACCTTCGCCGGCCGATGTTCGCCTTCGTGGCGGCGGTTCTGACGAACTCTATTGCCGCTAGTTTTGTGTTTTATCCCAAACTGCTGTCCGATCTGCTGTCGGGTCGCGGCTTCGTGCAGTTGTCCCCTTCAGTGTGTCTTGGTCAGACTTTTATTTTCATGTCTCTGGGAGCGTCCAGCTTCCTGCTGCTGTCGGCCATGGCCTTCGATCGCTACCTGTCTATCTGCCGCCCG…
OR2AG2.3	EVM0021246.1	Olfactory Receptor Family 2 Subfamily AG Member 2-like	Lachesis_group9	788296	789273	MSSAHFNRSAVTFITLDGLMLLSGHNLLLFFILLALHLFIMSSDSLIVYIICSQENLRRPMFAFVAAVLTNSMMGSFVVFPKLLSDLLSGRGFVQLSLSVCLGQTFIMCCLGASSFLLLSAMAFDRYLSICRPLRYAALVSPAVVAALLLLCWLLPAVMVGGATLLASRLPLCRSRLTRLYCDMYTFISLSCGGGSGAALLSSVYGLICSAVLVLLPIVFVLFSYSRILHICLRRSRTFSSKALHTCLPHLIVFVNYSITTGVELLYRRVQGDGEPSASIIASILIMVIPTVMNPVVYGLKMKEIFKHVKQLLSCQKEPRIDQFS.	ATGAGCTCAGCACACTTTAACAGGTCGGCTGTGACCTTCATCACCTTGGACGGTCTCATGCTGCTGTCAGGCCACAATTTACTCCTCTTCTTCATCCTTTTAGCTCTTCATCTGTTCATTATGTCCAGCGACTCTCTGATTGTTTATATCATCTGTTCGCAGGAGAACCTTCGCCGGCCGATGTTCGCCTTCGTGGCGGCGGTTCTGACGAACTCTATGATGGGAAGTTTTGTGGTTTTCCCCAAACTCCTGTCCGACCTGCTGTCGGGTCGCGGCTTCGTGCAGTTGTCTCTCTCTGTGTGTCTTGGTCAGACCTTCATAATGTGTTGTTTGGGAGCGTCCAGCTTCCTGCTGCTGTCGGCCATGGCCTTCGATCGCTACCTGTCTATCTGCCGCCCG…
OR2AG2.4	EVM0009941.1	Olfactory Receptor Family 2 Subfamily AG Member 2-like	Lachesis_group9	791383	792615	MSSAHFNRSAVTFITLDGLMLLSGHNLLLFFVLLALHLFIMSSDSLIVYIICSQENLRRPMFAFVAAVLTNSMMGSFVVFPKLLSDLLSGRGFVQLSLSVCLGQTFIMCCLGASSFLLLSAMAFDRYLSICRPLRYAALVSPAVVAALLLLCWLLPAVMVGGATLLASRLPLCRSRLTRLYCDMYTFVSLSCGGGAALLSSVYGLVSAAVFVLLPTVFVLFSYSRILYICLRRSRTCSRKALHTCLPHLIVFINYSITTGVELLYRRVQGDGEPSASIIVSIIMVVIPTVMNPVVYGLKMKEIFKHVKQLLSCQKEPRIDQSS.	ATGAGCTCAGCACACTTTAACAGGTCGGCTGTGACCTTCATCACCTTGGACGGTCTCATGCTGCTGTCAGGCCACAATTTACTCCTCTTCTTCGTGCTTTTAGCTCTTCATCTGTTCATTATGTCCAGCGACTCTCTGATTGTTTATATCATCTGTTCGCAGGAGAACCTTCGCCGGCCGATGTTCGCCTTCGTGGCGGCGGTTCTGACGAACTCTATGATGGGAAGTTTTGTGGTTTTCCCCAAACTCCTGTCCGACCTGCTGTCGGGTCGCGGCTTCGTGCAGTTGTCTCTCTCTGTGTGTCTTGGTCAGACCTTCATAATGTGTTGTTTGGGAGCGTCCAGCTTCCTGCTGCTGTCGGCCATGGCCTTCGATCGCTACCTGTCTATCTGCCGCCCG…
OR2AG2.5	EVM0023564.1	Olfactory Receptor Family 2 Subfamily AG Member 2-like	Lachesis_group9	795058	796017	MSSAHFNRSAVTFITLDGLMLLSGHNLLLFFGFLALYLFVLFSDSLIVYIICSQKNLRRPMFAFVAAVLTNSMIGSFIFYPKLLSDLLSGRGFVQLSLSVCLGQTFIFMSLGVSGFLLLSAMAFDRYLSICRPLRYAALVSPAVVAALLLLCWLLPAVMVGSMTLLASRLPLCRSRLTRLYCDLYTFVSLSCGGGAALLSSVYGLVSAAVFVLLPTIFVLFSYGRILHICLGRSRTFSSKALHTCLPHLIVFVNYSITTGVEVLYRRVQGDNETIVSILMVVITTVMNPVVYGLKMKEIFKHVKRLLSCQKEPRIDQSS.	ATGAGCTCAGCACACTTTAACAGGTCGGCTGTGACCTTCATCACCTTGGACGGTCTCATGCTGCTGTCAGGCCACAATTTACTCCTCTTCTTCGGATTTTTAGCTCTTTATCTGTTCGTGTTGTTCAGCGACTCTCTGATTGTTTATATCATCTGTTCGCAGAAGAACCTTCGCCGGCCGATGTTCGCCTTCGTGGCGGCGGTTCTGACGAACTCTATGATTGGCAGTTTTATATTTTATCCCAAACTCCTGTCCGACCTGCTGTCGGGTCGCGGCTTCGTGCAGTTGTCCCTCTCAGTGTGTCTTGGTCAGACTTTTATTTTCATGTCTCTGGGCGTCTCCGGCTTCCTGCTGCTGTCGGCCATGGCCTTCGATCGCTACCTGTCTATCTGCCGCCCG…
OR2AG2.6	EVM0007825.1	Olfactory Receptor Family 2 Subfamily AG Member 2-like	Lachesis_group9	798392	799363	MSSAHFNRSAVTFITLDGLMLLSGHNLLFFFILLALHLFVMSSDSLIVYIICSQENLRRPMFAFVAAVLTNSLAVSFVFYPKLLSDLLLGRGFVQLSLSVCLGQTFMMICLGASGFLLLSAMAFDRYLSICRPLRYAALVSPAVVAALLLLCWLLPAVMVGGATLLASRLPLCRSRLTRLYCDMYTFISLSCGGGAALLSSMYGLVSAAVLVLLPIVFVLFSYSRILYICLRRSGACSSKALHTCLPHLIVFFNYSITAGVELLYRRVQGDREPVASIIASILMVVIPTVMNPVVYGLKMKEIFKHVKRLLSCQKEPRIDQSS.	ATGAGCTCAGCACACTTTAACAGGTCGGCTGTGACCTTCATCACCTTGGACGGTCTCATGCTGCTGTCAGGCCACAATTTACTCTTTTTCTTCATTCTTTTAGCTCTTCATCTGTTCGTTATGTCCAGTGACTCTCTGATTGTTTATATCATCTGTTCTCAGGAGAACCTTCGCCGGCCGATGTTCGCCTTCGTGGCGGCGGTTCTGACGAATTCTCTTGCCGTCAGTTTTGTGTTTTATCCCAAACTCCTGTCCGACCTGCTGTTGGGTCGTGGTTTCGTGCAGTTGTCTCTCTCAGTGTGTCTCGGTCAGACCTTCATGATGATTTGTCTTGGCGCCTCCGGCTTCCTGCTGCTGTCGGCCATGGCCTTCGATCGCTACCTGTCTATCTGCCGCCCG…
OR2AG2.7	EVM0003907.1	Olfactory Receptor Family 2 Subfamily AG Member 2-like	Lachesis_group9	801559	802512	MSSAHFNRSAVTFITLDGLMLLSGHNLLLFFILLALYLFVMSSDSLIVYIICSQKNLRRPMFAFVAAVLTNSIVGSFVFYPKLLSDLLSGRGFVQLSPSVCLGQAALFISLGGSGFLLLSAMAFDRYLSICRPLRYAALMSPAVVAALLLLCWLLPAVLVLGATLLASRLPLCRSRLTRLHCDLYTFVSLSCGGGAALLSSVYGLVSAAVLVLLPIFFVLFSYGRILYICLGRSRTFSSKALHTCLPHLIVFVNHSITTGVELLYRRVQGDGEPVASIIASILMVVIPTVMNPVVYGLKMKEIFKHVKRLLSCQRDA.	ATGAGCTCAGCACACTTTAACAGGTCGGCTGTGACCTTCATCACCTTGGACGGCCTCATGCTGCTGTCAGGCCACAATTTACTCCTCTTCTTCATTCTTTTAGCTCTTTATCTGTTCGTTATGTCCAGCGACTCTCTGATTGTTTATATCATCTGTTCGCAGAAGAACCTTCGCCGGCCGATGTTCGCCTTCGTGGCGGCGGTTCTGACGAACTCCATTGTCGGTAGTTTTGTGTTTTATCCCAAACTGCTGTCCGACCTGCTGTCGGGTCGCGGCTTCGTGCAGTTGTCCCCTTCAGTGTGTCTTGGTCAGGCCGCCCTGTTTATATCTCTGGGCGGCTCCGGCTTCCTGCTGCTGTCGGCCATGGCCTTCGATCGCTACCTGTCTATCTGCCGCCCG…
OR2AG2.8	EVM0006024.1	Olfactory Receptor Family 2 Subfamily AG Member 2-like	Lachesis_group9	804683	805654	MSSAHFNRSAVTFITLDGLMLLSGHNLLLFFILLALYLFVLFSDSLIVYIICSQENLRRPMFAFVAALLLNSMMGSFIFYPKLLSDLLSGRGFVQLSLSVCLGQTFIFMSLGVSGFLLLSAMAFDRYLSICRPLRYAALVSPAVVAALLLFCWLLPAVMVGSMTLLASRLPLCRSRLTRLYCDLYTFVSLSCGGGAAQLSSVYGLICSAVFILLPIVFVLFSYGRILYICLRRSGACSSKALHTCLPHLIVFVNYSISTGVEVLYRRVQGDREPSTSIIASIFIMVIPTVMNPVVYGLKMKEIFKHVKQLLSCQKEPRIDQFS.	ATGAGCTCAGCACACTTTAACAGGTCGGCTGTGACCTTCATCACCTTGGACGGTCTCATGCTGCTGTCAGGCCACAATTTACTCCTCTTCTTCATCCTTTTAGCTCTTTATCTGTTCGTGTTGTTCAGCGACTCTCTGATTGTTTATATCATCTGTTCGCAGGAGAACCTTCGCCGGCCAATGTTCGCCTTCGTGGCGGCACTTCTGCTGAACTCTATGATGGGAAGTTTTATATTTTATCCCAAACTCCTGTCCGACCTGCTGTCGGGTCGCGGCTTCGTGCAGTTGTCCCTCTCAGTGTGTCTTGGTCAGACTTTTATTTTCATGTCTCTGGGCGTCTCCGGCTTCCTGCTGCTGTCGGCCATGGCCTTCGATCGCTACCTGTCTATCTGCCGCCCG…
OR2AT4.1	EVM0000044.1	Olfactory Receptor Family 2 Subfamily AT Member 4	Lachesis_group11	13809945	13810910	MQNLTEFPGNATSQKSLSVIIKVCVVIPLFCVFLCCIAVMLHIFATHRQYLDTSRYILFVYMLINDVLQVLSSVLLFLFVMSQVKFALVYCVPLLLISTATFQNTPLILAAMSLERYVAIFYPLQRPASWRSDRIWIIILSLWLISWIFPIIDHSIGEHDPDVDVFSTPVLCKATVVNSSPIQTLFKAAISILFFAVVAVIILFSYIRILLETRKLRQDRLSVNKAMHTVLLHGFQLLLCMLAFTSPITETLIVLHGNWLPEDVSFFNYFCFILIPRFLSPLIYGFRDQSLRGHIGRTILACSNKINPGIRVKLQDIVSAS.	ATGCAGAATCTGACTGAATTTCCAGGCAATGCAACTTCTCAAAAAAGCCTGTCTGTAATTATCAAGGTGTGTGTGGTGATTCCCTTATTCTGTGTCTTCCTCTGCTGCATCGCTGTCATGCTGCACATCTTTGCAACTCACAGGCAGTACCTTGACACTTCGCGTTACATCCTGTTTGTCTACATGCTGATCAATGACGTGCTGCAGGTCTTGTCCTCTGTGCTGCTCTTCCTCTTTGTCATGAGCCAGGTGAAATTTGCTCTTGTCTACTGTGTTCCCCTGTTGTTAATTTCCACTGCCACTTTCCAGAACACGCCGTTAATCCTGGCTGCCATGTCTCTAGAGCGTTACGTTGCTATCTTCTATCCACTGCAGCGCCCGGCCTCCTGGCGCTCAGAC…
OR2AT4.2	EVM0022294.1	Olfactory Receptor Family 2 Subfamily AT Member 4-like	Lachesis_group11	14692402	14693352	MAEGNQSIVTEFVLTGFQGLHPQYEGLASAVMFFVYFLTLTSNVTFLFLFATNRSLHKPMYYVILNLTVCDILFSTTTLPKIISKYWFQSGTISFTACFVQMYFVHYLGCVNSFILFLMSLDRYLAICHPLRYPLIFQNSTICILSITAWILAKIGPLVTVIRAYPLPYCASNIINHCYCDHIGITMLACTDRAPYAIVALGIAMTVLLVPLAFILFSYCSIILTVLKIADSKGRLKLLSTCSTQLIIITLYYLPRCFIYIASNVGITFSAHARILIIMLYSLCPPMINPFIYCLRAKDIRESLWKVFNRATMPQG.	ATGGCAGAAGGAAATCAGAGCATTGTGACTGAATTTGTCCTTACTGGCTTCCAGGGGCTTCACCCACAGTATGAAGGCCTCGCCTCAGCTGTAATGTTCTTCGTTTATTTCTTAACTCTGACAAGCAATGTCACTTTCCTTTTTTTGTTTGCAACCAACCGCAGCCTTCACAAGCCAATGTATTATGTAATTCTAAATCTGACTGTATGCGACATTCTCTTCAGCACAACCACGCTGCCTAAGATCATCAGTAAGTATTGGTTTCAGTCAGGGACCATTTCCTTCACTGCTTGTTTTGTCCAAATGTACTTTGTCCACTATCTTGGCTGCGTGAATTCCTTTATTCTCTTCCTCATGTCTCTAGATAGGTATTTGGCTATCTGCCATCCTCTCAGATAT…
OR2AT4.3	EVM0019396.1	Olfactory Receptor Family 2 Subfamily AT Member 4-like	Lachesis_group12	8734256	8735260	MSFLRTGLNDSLIIHPPGFYIIGFETFPFISVYFIFLSFVYVITVLFNCLVIYIIVFNHCLHTPKFLAVANLAVIDVVLNTCTIPTMIKVFLFKDNFITFNLCLVQMFVYYTFVTLESYALAILAYDRLIAICFPLRHNSINTLRSMSCIVGLTWSFALGVTAFSTIIMTRLSFCNSVRVYSYFCDYAPVFRLACNDYTLQWSAASILSNLLLAGPFTFILLSYVSILVTVFRMKSLDSRVKTLATCAEHLILVAVFYIPLITIFTIGFYLRLIDPDQRVLSLSLASCLPPCINPIVYSLKTKEIKIRALALVRKTKIGTSRHKPKLWRVVEKM.	ATGTCTTTTCTTAGGACGGGTTTGAACGACTCGCTCATAATTCATCCTCCAGGCTTCTATATCATCGGATTTGAGACGTTTCCCTTCATCAGCGTCTACTTCATCTTCCTCTCCTTTGTTTATGTGATTACAGTGCTGTTCAACTGTTTGGTGATCTATATTATTGTCTTTAATCATTGTTTGCACACTCCAAAGTTTTTGGCCGTGGCCAACCTCGCAGTGATTGATGTGGTCCTGAACACATGTACCATTCCCACAATGATAAAGGTTTTCCTCTTTAAGGACAACTTCATTACATTCAACTTGTGTTTGGTACAAATGTTTGTCTACTATACTTTTGTGACTTTGGAGTCGTATGCACTCGCAATTCTTGCTTATGACAGGCTGATCGCAATATGT…
OR2T1.1	EVM0001889.1	Olfactory Receptor Family 2 Subfamily T Member 1-like	Lachesis_group12	13437572	13438486	MNDTTEDSKVMQFHIPIKVLLVTLPCLLCLYVNGFMLFALLRKPLLLETSRYILFGHLLLIESLQLVLAMLLYIFAVAVVKMINFVCSFFILFAAAVVNMTPLNLAVMSLERYVAVCFPLRHADITTTRRTGVAIAVIWTVASLDSIMQLFLFISLEDTSFTLPTYCHRNTVFEQQMYSSVNKAFMAFNFLLVSMIIIYTYIAIMISVKSASSKVNNASKAHKTVLLHLIQLCLCLASTLFNFISPTMTWNINSTMAIQIQYVLFVSLIIFPRCLSPLIYGLRDQTLRPVLKYYFAFGLKITDT.	ATGAATGACACAACAGAGGACTCCAAGGTGATGCAGTTTCACATTCCCATCAAAGTTCTGCTTGTTACACTTCCATGTCTGCTCTGTTTGTATGTAAACGGCTTCATGCTGTTTGCTCTGCTCAGGAAGCCTCTCCTGCTGGAGACGTCCCGCTACATCCTGTTTGGTCATTTACTCCTCATTGAGTCATTGCAGCTCGTTCTGGCCATGTTGCTGTACATCTTTGCTGTGGCCGTGGTCAAAATGATTAACTTTGTTTGCAGTTTTTTCATACTGTTTGCAGCTGCTGTTGTTAACATGACACCCTTAAACCTTGCTGTCATGTCTTTGGAGAGGTATGTTGCTGTGTGTTTCCCACTGAGACATGCTGATATTACCACCACCAGGAGGACAGGTGTG…
OR2T1.2	EVM0015869.1	Olfactory Receptor Family 2 Subfamily T Member 1-like	Lachesis_group12	13440005	13440919	MNDTTEDSKVMQFQIPIKVLLAALPCLLCLYVNGFMLFALLRKPLLLETSRYILFGHLLLIESLQLLLTMLLYIFAVAMVKIINYVCIVFTLFAATTVNMTPLNLAVMSLERYVAICFPLRHADITTTRRTGVAIAVIWTVASLDSITQLFLFINLENTSFTLPTYCHRNGAVEQQINLTVKRGFIAFNFLLVSMIIIYTYIAIMISVKSASSKVNNASKAHKTVLLHLIQLCLCLASTLFSLISHRIKWNINPSMGIHLQYVIFVSLIIFPRCLSPLIYGLRDQTLRPVLKYYFTFGLKTIDT.	ATGAATGACACAACAGAGGACTCCAAGGTGATGCAGTTTCAGATTCCCATTAAAGTTCTGCTTGCTGCACTTCCATGTCTGCTCTGTTTGTATGTGAACGGCTTCATGCTGTTTGCTCTGCTCAGGAAGCCTCTCCTGCTGGAGACGTCCCGCTACATCCTGTTTGGTCATTTGCTCCTCATTGAGTCATTGCAGCTTCTTTTGACTATGTTGCTGTACATCTTTGCTGTGGCCATGGTCAAAATAATTAACTATGTTTGTATTGTGTTTACGCTGTTTGCAGCCACCACTGTTAACATGACACCCTTAAACCTTGCTGTCATGTCTTTGGAGAGGTATGTGGCCATATGTTTCCCATTGAGACATGCTGATATTACCACCACCAGGAGGACAGGTGTG…
OR2T1.3	EVM0019093.1	Olfactory Receptor Family 2 Subfamily T Member 1-like	Lachesis_group12	13442917	13443831	MNDTTEDSKVMQFQIPIKVLLATLPCLLCLYVNGVMLFALLRKPLLLETSRYILFGHLLLTDSLQLVLAMLLYIFAVAVVRMINYVCVFFTLFAATTVNMTPLNLAVMSLERYVAICFPLRHADITTTRRTGVAIAVIWTVASLDSIMQLFLFISLEDTSFTLPTYCHRNTVFEQQIYSSIKQTFIALNFLLVSMIIIYTYIAIMISVKSASSKVNNASKAHKTVLLHLIQLCLCLASTLFSLISPRITWNINRAMAIQIQYVLFVSLIIFPRCLTPLIYGLRDQTLRPVLKYYFTFGLKITDT.	ATGAATGACACAACAGAGGACTCCAAGGTGATGCAGTTTCAGATTCCCATCAAAGTTCTTCTTGCTACCCTGCCATGTCTGCTCTGTTTGTATGTAAACGGTGTCATGCTGTTTGCTCTGCTCAGGAAGCCTCTCCTGCTGGAGACGTCCCGCTACATCCTGTTTGGTCATTTGCTCCTCACTGATTCGCTACAGCTTGTTTTGGCCATGTTACTGTACATCTTTGCTGTGGCCGTGGTCAGAATGATTAACTATGTTTGCGTTTTTTTCACACTGTTTGCAGCCACCACTGTTAACATGACACCCTTAAACCTTGCTGTCATGTCTTTGGAGAGGTATGTGGCTATATGTTTCCCACTGAGACATGCTGATATTACCACCACCAGGAGGACAGGTGTG…
OR2T1.4	EVM0008309.1	Olfactory Receptor Family 2 Subfamily T Member 1-like	Lachesis_group12	13446386	13447315	MNDTTEDPEVTQFEIPITVLLATLPCLLCLYVNGVMLFALLRKPLLLEMSRYILFGHLLLTESLQIIITLLLYILSLTLIRMINYGCIIFSLFATTTVNMTPLNLAVMSLERYVAVCFPLRHADITTTRRTGVAIAVIWTVASFDSITQLFLFISLEDTSFTLPTYCHRKAVLRRPIYSTVNTAFTALNFLLMSMIIIYTYIAIIISVKSASSKVNNTSKGHKTVLLHLIQLCLCLTSTLFHLISSRDMWNVNLVIYTHIRYILFLLFIIFPRCLSPLIYGLRDQTLRPVLKCYFTVGFKTTAKPFSPT.	ATGAATGACACAACAGAGGACCCCGAGGTGACACAGTTTGAGATTCCCATCACAGTTCTTCTTGCTACCCTTCCATGTCTGCTCTGTTTGTATGTAAACGGTGTCATGCTGTTTGCTCTGCTCAGGAAACCTCTCCTGCTGGAGATGTCCCGCTACATCCTGTTTGGTCATTTGCTCCTCACTGAATCACTGCAGATTATAATAACCCTGTTGCTGTACATCTTGTCCTTGACACTAATCAGAATGATCAACTACGGTTGCATTATTTTCTCACTGTTTGCAACCACCACTGTTAACATGACACCCTTAAACCTTGCTGTCATGTCTTTGGAGAGGTATGTTGCTGTGTGTTTCCCACTGAGACATGCTGATATTACCACCACCAGGAGGACAGGTGTG…
OR2T1.5	EVM0019315.1	Olfactory Receptor Family 2 Subfamily T Member 1-like	Lachesis_group12	13449101	13450030	MNDTTEDSKVMQFQIHIKVLLVTLPCLLCLYVNGVMLFALLRKPLLLETSRYILFGHLLLTDSLQLLMAMLLYIFSVAVVRMINYVCVFFTLFAATTVNMTPLNLAVMSLERYVAICFPLRHADITTTRRTGVAIAVIWTVASLDSITQLFLFISLEDTSFTLPTYCHRNGVFRQQVYSTVNTAFTALNFLLVSMVIIYTYIAIMISVKLASSDVSNASKAHKTVLMHLIQLGLCLASTLFTMIGSKSTWDINPAITTHVRYVLFVTLIIFPRCLSPLIYGLRDQTLRPVLKYYFTFGLKITAKPFSPT.	ATGAATGACACAACAGAGGACTCCAAGGTGATGCAGTTTCAGATTCACATCAAAGTTCTGCTTGTTACACTTCCATGTCTGCTCTGTTTGTATGTAAACGGTGTCATGCTATTTGCTCTGCTCAGGAAGCCTCTCCTGCTGGAGACGTCCCGCTACATCCTGTTTGGTCATTTGCTCCTCACTGATTCACTACAGCTTCTGATGGCCATGTTACTGTACATCTTTTCTGTGGCCGTGGTCAGAATGATTAACTATGTTTGCGTTTTTTTCACACTGTTTGCAGCCACCACTGTTAACATGACACCCTTAAACCTTGCTGTCATGTCTTTGGAGAGGTATGTGGCCATATGTTTCCCACTGAGACATGCTGATATTACCACCACCAGGAGGACAGGTGTG…
OR2T1.6	EVM0020515.1	Olfactory Receptor Family 2 Subfamily T Member 1-like	Lachesis_group12	13451792	13452721	MNDTTEDSKVLHFQIHITLLLVTLPCLLCLYVNGVMLFALLRKPLLLETSRYILFGHLLLTDSLQVVLAMLLFNFSATMVTMNNYVCIIFTLFAASAVNMTPLNLAVMSLERYVAICFPLRHADITTTRRTGVAIAVIWTVASLDSITQLFLFISLEDKSFTLPNYCHRNGVFRLQIYSTVNKTFTSLNFLLVSMVIIYTYIAIMISVKLASSDVSNASKAHKTVLLHLIQLGLCLASTLFTMIGSKSMWGINPVITTHLRYVLFVTLIIFPRCLSPLIYGLRDQTLRPVLKYYFTFGLKITAKPFSPT.	ATGAATGACACAACAGAGGACTCCAAGGTTTTGCACTTTCAGATTCACATCACGCTTCTGCTTGTTACACTTCCATGTCTGCTCTGTTTGTATGTAAACGGTGTCATGCTGTTTGCTCTGCTCAGGAAGCCTCTCCTGCTGGAGACGTCCCGCTACATCCTGTTTGGTCATTTGCTCCTCACTGATTCGCTGCAGGTTGTTTTGGCCATGTTGCTGTTCAATTTTTCTGCAACCATGGTCACAATGAACAACTATGTTTGCATTATTTTCACACTGTTTGCAGCCAGCGCTGTTAACATGACACCCTTAAACCTTGCTGTCATGTCTTTGGAGAGGTATGTGGCCATATGTTTCCCACTGAGACATGCTGATATTACCACCACCAGGAGGACAGGTGTG…
OR2T1.7	EVM0017093.1	Olfactory Receptor Family 2 Subfamily T Member 1-like	Lachesis_group12	13454348	13455277	MNDTTEDSKVTQFENSIKLLLSTLPCLLCLYVNGVMLFALLRKPLLLETSRYILFGHLLLTDSLQVVLAMFLFNFSVTMVTMNNYVCILFTLFAASAVNMTPLNLAVMSLERYVAVCFPLRHADITTTRRTGVAIAVIWTVASLDSITQLFLFISLEDISFTVPTYCHRNGVFRLQIYSTVNKTFTALNFLLVSMIIIYTYIAIMISVKLASSDVSNASKAHKTVLLHLIQLCLCLASTLFSLISSKNTWDINPVITTNIAYVLFVTLIIFPRCLGPLIYGLRDQTLRLVLKYYLTFGLKNTAKPFSLT.	ATGAATGACACAACAGAGGACTCCAAGGTGACACAGTTTGAGAATTCCATCAAACTTCTACTGTCTACACTGCCATGTCTGCTCTGTTTGTATGTAAACGGTGTCATGCTGTTTGCTCTGCTCAGGAAGCCTCTCCTGCTGGAGACGTCCCGCTACATCCTGTTTGGTCATTTGCTCCTCACAGATTCGCTGCAGGTTGTTTTGGCCATGTTTCTATTCAATTTTTCTGTGACCATGGTCACAATGAACAACTATGTTTGCATTCTTTTCACTCTGTTTGCTGCCAGCGCTGTTAACATGACACCCTTAAACCTTGCTGTCATGTCTCTGGAGAGGTATGTTGCTGTGTGTTTCCCACTGAGACATGCTGATATTACCACCACCAGGAGGACAGGTGTG…
OR2T1.8	EVM0022915.1	Olfactory Receptor Family 2 Subfamily T Member 1-like	Lachesis_group12	13458270	13459199	MNDTTEDPKELQFENPFTVLLTTLPCLLCLYVNGVMLFALLRKPLLLEMSRYILFGHLLLTESLQIIITLLLYILSLTLIRMINYGCIIFTLFATTAVNMTPLNLAVMSLERYVAVCFPLRHADITTTRRTGVAIAVIWTVASFDSITQLFLFISLENRSFTLPTYCHRKAVLRLSIYSTVNKTFNALNFLLVSMIIIYTYIAIMISVKSASSDVSNASKAHKTVLLHLIQLCLCLTSTLFHLISSRDTWNVSLVVYIHIRYILFLLLLIFPRCLSPLIYGLRDQTLRPVLKYYFTFGLKTIVKPFSRT.	ATGAATGACACAACAGAGGACCCCAAGGAGCTGCAGTTTGAGAATCCCTTCACAGTTCTGCTTACTACCCTTCCATGTCTGCTCTGTTTGTATGTAAACGGTGTCATGCTGTTTGCTCTGCTCAGGAAGCCTCTCCTGCTGGAGATGTCCCGCTACATCCTGTTTGGTCATTTGCTCCTCACTGAATCACTGCAGATTATAATAACCCTGTTGCTGTACATCTTGTCCTTGACACTAATCAGAATGATCAACTATGGTTGCATTATTTTCACGCTGTTTGCAACCACCGCTGTTAACATGACACCCTTAAACCTTGCTGTCATGTCTCTGGAGAGGTATGTTGCTGTATGTTTCCCATTGAGACATGCTGATATTACCACCACCAGGAGGACAGGTGTG…
OR4K17	EVM0017158.1	Olfactory Receptor Family 4 Subfamily K Member 17-like	Lachesis_group8	14749370	14751566	MFHIVDLLLSTAVALDRFVAVKWPLRYDLLVCRQRMRATVAAIWTIPAVLAGVALGISLNTIHVNFFIPRCRPLVLTPCLSNTSSLLLYCTAVTAVVMPLCSLTILGCFCVLCWDMGVGLLCTHRACVTLTLQGAQTVLFSVPAVMDSYLIPGYLHSDALDIATTIIYNLGVSLIPLVYGYRSRELQQRLLQAANRNKVTDQN.	ATGTTTCACATAGTGGACCTCTTACTTAGCACTGCTGTGGCTTTGGACCGCTTTGTGGCAGTAAAGTGGCCTCTGCGCTATGACCTCCTGGTGTGTCGTCAAAGGATGAGAGCAACTGTTGCCGCCATATGGACAATTCCGGCCGTGCTCGCCGGCGTAGCTTTGGGCATCAGCCTCAACACCATCCACGTCAATTTCTTCATCCCCCGCTGTCGACCCCTCGTCCTCACGCCCTGCCTGTCAAACACGTCGTCTCTGCTGCTTTATTGCACGGCGGTGACCGCTGTGGTGATGCCTCTCTGCTCTCTGACCATCCTGGGATGCTTCTGTGTGCTCTGCTGGGACATGGGTGTGGGACTGCTCTGCACCCACAGAGCCTGCGTGACCCTGACCCTCCAG…
OR4K5.1	EVM0008822.1	Olfactory Receptor Family 4 Subfamily K Member 5-like	Lachesis_group1	25078529	25079754	MNASSDNVTVVLQYRDSYTKAVTKNVIVVVLGISINCINAALIHTFRRHQIFYMNPRYILFIHLVVNDMIQVTLTVVLFVISYTLYKINVSVCCIFVLLALFTTQNTPLNLACMAVECYIAICLPLRHVQICTIKRTLILIGLIWTITSFSVLSDLFITLATQPLDFFYSRVFCLPNTVFPNPVIVKKRDITYSVFLVIVWIVIIYTYFKILFTAKAASKDAKKARNTILLHGFQVLLCITTYVAPQLLAALKQWFPKNHTDSLFSCYIIVQILPRSISPVIYGFRDNTFRKYLTRYTFCKCSMN.	ATGAATGCATCATCTGACAATGTGACAGTGGTTTTACAGTACCGGGACTCCTACACTAAAGCTGTGACCAAGAATGTGATTGTTGTGGTTCTTGGCATCTCTATTAACTGCATCAATGCAGCCCTCATTCACACCTTCAGAAGACACCAGATATTCTACATGAATCCCCGGTATATCCTCTTCATTCACTTGGTGGTCAACGACATGATCCAAGTGACTCTGACCGTCGTCCTGTTTGTCATCAGCTACACCCTCTACAAAATAAATGTCTCTGTCTGTTGCATTTTTGTCCTGCTTGCTCTTTTCACCACTCAAAACACCCCTCTAAACCTGGCATGCATGGCAGTGGAGTGCTACATCGCTATATGCCTCCCTCTTCGCCATGTGCAAATCTGCACC…
OR4K5.2	EVM0007610.1	Olfactory Receptor Family 4 Subfamily K Member 5-like	Lachesis_group1	25081606	25083024	MNASSDNVTVVLQYRDSYTKAVTKNVIVVVLGISINCINAALIHTFRRHQIFYMNPRYILFIHLVVNDMIQVTLTVVLFVISYTLYKINVSVCCIFVLLALFTTQNTPLNLACMAVECYIAICLPLRHVQICTIKRTLILIGLIWTITSFSVLSELFITLATQPLDFFYSRVFCLRQTVFPNPVIVKKRDITYSVFLVIVWITIIYTYFKILFTAKAASKDAKKARNTILLHGFQLLLCMTTYVAPQLLDVLKQWFPKNYTDSLFSYYIIVQILPRSISPVIYGFRDNTFRKYLTRYTFFCKMRWCLFFRLLCCVSN.	ATGAATGCATCATCTGACAATGTGACAGTGGTTTTACAGTACCGGGACTCCTACACTAAAGCTGTGACCAAGAATGTGATTGTTGTGGTTCTTGGCATCTCTATAAACTGCATCAATGCAGCCCTCATTCACACCTTCAGAAGACACCAGATATTCTACATGAATCCCCGGTATATCCTCTTCATTCACTTGGTGGTCAACGACATGATCCAAGTGACTCTGACCGTCGTCCTGTTTGTCATCAGCTACACCCTCTACAAAATAAATGTCTCTGTCTGTTGCATTTTTGTCCTGCTTGCTCTTTTCACCACTCAAAACACCCCTCTAAACCTGGCATGCATGGCAGTGGAGTGCTACATCGCTATATGCCTCCCTCTTCGCCATGTGCAAATCTGCACC…
OR4K5.3	EVM0015998.1	Olfactory Receptor Family 4 Subfamily K Member 5-like	Lachesis_group1	25085162	25086370	MNASSDNVTVVLQYRDSYTKAVTKNVIVVVLGISINYINAALIHTFRRHQMFYMNPRYILFIHLVVNDMIQVTLTIILFVISYTLYTINVSICCVFILLALFTTENTPLNLACMAVECYIAICLPLRHVQICTIKRTLILIGLIWTITSFSVLSDLFITLATQPLDFFYSRVFCLRQTVFPNPIIVKKRDITYSVFLVIVWITIIYTYFKILFTAKAASKDAKKARNTILLHGFQLLLCMTTYVAPQLLDVLKQWFPKNHTDSLFSYYIIVQILPRSISPVIYGFRDNTFRKYLTRYAFCKCSMN.	ATGAACGCATCATCTGACAATGTGACAGTGGTTTTACAGTACCGGGACTCCTACACTAAAGCTGTGACCAAGAATGTGATTGTTGTGGTTCTTGGCATCTCTATTAACTACATCAATGCAGCCCTCATTCACACCTTCAGAAGACACCAGATGTTCTACATGAATCCCCGGTATATCCTTTTCATTCACTTGGTGGTCAACGACATGATCCAAGTGACTCTGACCATTATCCTGTTTGTCATCAGCTATACCCTCTACACAATAAATGTCTCTATTTGTTGTGTTTTCATCCTGCTTGCTCTTTTCACCACTGAAAACACCCCTCTAAACCTGGCATGCATGGCAGTGGAGTGCTACATCGCTATATGCCTCCCTCTTCGCCATGTGCAAATCTGCACC…
OR4K5.4	EVM0010097.1	Olfactory Receptor Family 4 Subfamily K Member 5-like	Lachesis_group1	25093497	25094689	MNASSDNVTVVLQYRDSFTKAVTKNVIVVVLGISINYVNAALIHTFSRHQIFLKNPRYILFIHLVVNDMIQVTLTVMLFVISYTLYKLNVSICCIFILFVAFTTKNTPLNLALMAVECYIAICLPLRHVQICTIKRTLMLIGLIWTITMMSAFSDLFMTLATQPLDFFHSQVFCLRRTVFSHPVSFKKRDITDSLFLVIVWITIFYTYFKIVFTAKAASKDAKKARNTILLHGCQLLLCMASYATPMLKEVLQQWFPQYYTDTLFACYIIVQVIPRSLSPFIYGLRDNTFRRYLKKHLFCKYSIN.	ATGAATGCATCATCTGACAATGTGACAGTGGTTTTACAGTACCGGGACTCCTTCACTAAAGCTGTGACCAAGAATGTGATTGTTGTGGTTCTTGGCATCTCCATCAACTACGTCAATGCAGCCCTCATTCACACCTTCAGCAGACACCAGATATTCTTGAAGAATCCCCGGTATATCCTTTTCATTCACCTGGTGGTCAACGACATGATCCAAGTGACTCTGACCGTCATGCTGTTTGTCATCAGCTACACCCTCTACAAATTAAATGTCTCTATCTGTTGCATTTTCATCCTCTTTGTTGCTTTTACAACTAAAAACACCCCTCTGAACCTCGCTCTCATGGCGGTGGAGTGCTATATCGCCATCTGCCTCCCCCTTCGCCATGTGCAGATCTGCACC…
OR4K5.5	EVM0022317.1	Olfactory Receptor Family 4 Subfamily K Member 5-like	Lachesis_group1	25096474	25097693	MNASSDNMTVVLQYRDSFTKAVTKNVIVVVLGISINYVNAALIHTFSRHQIFLKNPRYILFIHLVVNDMVQVTLTVMLFVISYTLYKINVSICCIFILFVAFTTENTPLNLALMAVECYIAICLPLRHVQICTIKRTLMLIGLIWTITMMSAFSDLFMTLATQPLDFFHSQVFCLRRTVFSHPVSFKKRDITDSLFLVIVWITIFYTYFKIVFTAKAASKDAKKARNTILLHGCQLLLCMASYATPMLKEVLQQWFPQYYTDTLFACYIIVQVIPRSLSPFIYGLRDNTFRRYLKKHLFCKYSIN.	ATGAATGCATCATCTGACAACATGACAGTGGTTTTACAGTACCGGGACTCCTTCACTAAAGCTGTGACCAAGAATGTGATTGTTGTGGTTCTTGGCATCTCCATCAACTACGTCAATGCAGCCCTCATTCACACCTTCAGCAGACACCAGATATTCTTGAAGAATCCCCGGTATATCCTTTTCATTCACCTGGTGGTCAACGACATGGTCCAAGTGACTCTGACCGTCATGCTGTTTGTCATCAGCTACACCCTCTACAAAATAAATGTCTCTATCTGTTGCATTTTCATCCTCTTTGTTGCTTTTACAACGGAAAACACCCCTCTGAACCTCGCTCTCATGGCGGTGGAGTGCTACATCGCCATCTGCCTCCCCCTTCGCCATGTGCAGATCTGCACC…
OR4K5.6	EVM0019258.1	Olfactory Receptor Family 4 Subfamily K Member 5-like	Lachesis_group1	25099187	25100462	MNTSSANVSVVLQYRDSFTKAVTKNMTVVVLGISINYINAALIHTFRRHQILLMNPRYVLFIHLVVNDMIQVTLTVILFVVSYTLYKINFSICCIFMLFVVFTTENTPLNLALMAVECYIAICLPLRHVQICTIKRTLMLIGLIWTITMTSALSDLFMTLATQPLDFFHSRVFCRRDIVFPHPQTMKKTDITYSVCLVIVWITIFYTYFRILFTAKAASKDAKKARNTILLHGCQLLLCMASYVNPMLKEALLQWFPENYTDSLFACYIILQVIPRSISPFIYGLRDNTFRKYLKKYLFCKYNKFSLGFPVQQS	ATGAATACATCATCCGCCAACGTGTCAGTGGTTTTACAGTACCGAGACTCCTTCACTAAAGCTGTGACCAAGAACATGACTGTTGTGGTTCTTGGGATCTCCATCAACTACATCAATGCAGCCCTGATTCACACCTTTAGAAGACATCAGATTCTCCTAATGAATCCTCGATATGTCCTATTCATACACCTGGTGGTCAACGACATGATCCAAGTGACTCTGACCGTCATCCTGTTTGTGGTCAGCTATACCCTCTACAAAATAAATTTCTCCATCTGTTGCATCTTCATGCTGTTTGTTGTTTTCACCACTGAAAACACCCCTCTGAACCTCGCTCTCATGGCGGTGGAGTGCTACATCGCCATCTGCCTCCCCCTTCGCCATGTGCAGATCTGCACC…
OR4M1	EVM0020904.1	Olfactory Receptor Family 4 Subfamily M Member 1-like	Lachesis_group11	13821777	13822694	MENSTEVVSFVLAAYGDIGELRYLYFSIMLLWYSIICVSNTMLIVVIFVDKRLHEPMYILLCNLFVNEIGGSTSLYPLMLSQMFSDTHEVTLPWCFLQMCSVYTSASVEFCSLAAMAYDRYVAICHSLYYNIIMNTGRVGLIILLVWTYSFVNFIFSFAFIIRLKLCGNVIDKVFCDHHLIIKLACSASVLTSITDLLFAFMTMVIPFSLILVSYTKILAVCLSTSKENKQKAITTCTPQIVSVSNIFVGCFFHFVDSRFDVSHVPDKLRVILSVYVLIFQPMITPFMYGFNLPKIRQACKRYLKTK.	ATGTCTGATAACAACTCAGTGGTGGGTGGTAAAGTCTCAATGAGGCAGATCAGTTACCAGGTCATTTTTGTTCAGGTCTTGGTGATTATTTTTCTTTCTATCAACATTCTACTCATCATAACCTTTTTCAGAAAGGAGTGCTTTTTCAAAACTACACGTTACATCTTATTTGCTGTTACACTACTGTCTGATAGCTATTTATTGTTCTTGTCTAACACACTGCTCATCTTTGCCTACTTGGAGGTGACTATGCAAATATGGTTGTGTGTCTTTTTCTCTTTTGCGGTGGCTCTGTATTTTACAGTTACCCCAGTTGCTCTGACAGCAATGACTCTGGAGCGCTATGTGGCCATTTGCATGCCCCTGCGACATGCAGAGCTGTGCTCCCTACAAAGCACT…
OR4N2.1	EVM0007990.1	Olfactory Receptor Family 4 Subfamily N Member 2-like	Lachesis_group9	630746	631672	MDDTLNVTYLIFTGHVEMDTYRYLYFVLIFTAYILIICSNSAIVYVIWNHQNLHEPMYIFIAALLINSVLFSTVVYPKLLIDFLSDEQIITYSACLCQFHLFYSLGASEFLLLAAMAYDRYVSICKPLQYATIMRKTTVSSFLLLAWLIPACHIVIPTILSAKTKLCNFTLNAVFCNNAIYGLHCVKSRLISIYGVVSLLDLAILPMLFIIFTYTKILIISYRSCREVRKKAAETCLPHLLVLFSYSCLCVYDISIARVESKLPQSARLIMMLQLVLYHPLFNPLIYGLKMKEISKRLKKLFSPAKII.	ATGGACGATACATTGAATGTAACATATTTAATATTTACAGGGCATGTGGAAATGGACACATATAGATATCTCTATTTTGTGCTTATATTCACAGCATATATTCTAATAATATGCAGTAATTCTGCTATTGTTTATGTTATCTGGAATCACCAAAACCTCCATGAGCCGATGTACATTTTCATTGCAGCTTTGTTAATCAACTCTGTCCTTTTCAGCACTGTGGTCTACCCAAAGCTTTTAATCGACTTTTTATCAGATGAGCAGATCATAACTTACTCTGCCTGTCTTTGTCAGTTCCATTTATTTTACTCTTTAGGTGCTTCAGAGTTTTTACTGTTGGCAGCCATGGCCTATGACAGGTATGTGTCGATATGTAAACCTCTGCAATATGCAACTATC…
OR4N2.2	EVM0015728.1	Olfactory Receptor Family 4 Subfamily N Member 2-like	Lachesis_group9	633614	634546	MGDDLNVTYITLDGHVEISKYRYLYFLIMFTIYILIILGNSTIVYLIWMNKNLHEPMYIFIAALLLNSVAQSTAVYPKLLTDFLSKKQTISYSACLVQFFALYSIGSAEFLLLAAMAYDRYVSICKPLQYVTIMRKTTVSSFLLLAWLIPACHTAIPTILSAKTKLCNFTLNAVFCNNAMYGLHCVKSRLISIYGLVSLLDLAILPLLFIIFTYTKILIISYRSCREVRRKAAETCLPHLLVLFSYSFLCVYDISIARVESNLHIPQSARLIMMLQVVLYHPLFNPLIYGLKMKEISKQLKRLFSPAKII.	ATGGGTGATGATTTAAATGTGACATATATAACTCTTGATGGGCATGTGGAAATTAGCAAATATAGATATCTTTATTTTTTGATTATGTTCACTATATATATCTTAATTATACTAGGTAATTCTACTATTGTGTACCTTATCTGGATGAACAAAAACCTACATGAGCCCATGTACATTTTCATTGCAGCTTTACTACTGAATTCTGTAGCACAAAGCACAGCTGTGTATCCAAAGTTGTTAACTGACTTTTTATCTAAAAAACAGACGATTTCATACTCAGCCTGCCTGGTCCAATTCTTTGCGTTGTACTCTATCGGCAGTGCAGAGTTCTTACTGTTGGCAGCCATGGCCTATGACAGGTATGTGTCTATATGTAAACCACTCCAATATGTGACTATC…
OR4N5	EVM0002110.1	Olfactory Receptor Family 4 Subfamily N Member 5-like	Lachesis_group1	25046029	25061430	MNSSAYMESLDEALPKNFITFSIALIINCINGAFVYTYFKNQVFQRDPRYVLYIHLVINDMIMLTSSVVLQIMTYTIRLSFGSCCIMLLIAITTKQISPLNLAGMAVERYIAVCRPLHHMQICTVQRAYALIALIWVISFIPSVTDVFIVIAMQPISVFSRIVMCYPTVVYNTQEHRTLTVVTQALLFSFVFLTVFITYLKVFCAAQAASGSNQASARNARNTIMLHGVQLLICMLSFTSPFVNLVLVTWLPRQRTAILFSTFLISGMLPRLLSPLIYGVRDKKFSSHMRLHFCGKCCSSAGKRPTLRALQRRSKKVMLVRTKKTRKI.	ATGAACTCATCTGCGTACATGGAGAGCTTGGACGAGGCCTTGCCAAAGAACTTCATCACTTTTTCCATCGCCCTCATCATCAACTGCATCAACGGAGCTTTTGTCTACACCTACTTTAAGAACCAGGTCTTCCAGAGGGACCCCAGGTATGTGCTGTACATCCATCTGGTGATCAACGACATGATCATGCTCACATCGTCTGTGGTGCTGCAGATCATGACCTACACCATTCGCCTGAGCTTTGGTTCCTGTTGCATCATGCTGCTCATTGCCATCACTACCAAACAGATAAGCCCTCTGAACCTGGCAGGTATGGCTGTGGAGCGGTACATTGCTGTTTGCCGACCTCTCCATCACATGCAGATCTGTACTGTGCAGCGGGCCTACGCTCTCATCGCG…
OR4Q2.1	EVM0022410.1	Olfactory Receptor Family 4 Subfamily Q Member 2-like	Lachesis_group9	6992611	6993552	MENVSVISFFTLSGLNGLGNYRVTLFALILLCYCVIWLVNLTIIVTIVVDKGLHEPMYIFLCNLCINGLYGAAGFYPKFLIDLLSTAHVISRAGCLLQGFVLHSSAAADFSFLALMAYDRYVAICRPLVYHSVMTKQRISVFVFIAWLIPFYLLFMSTITTSRSTLCGSHIPKIYCINHYVGKLACTASIASVIIPAFNYTFYFCHVIFIVWSYLYLIRTCLTSKENRSKFMQTCLPHLFSLIVVVGSLLFDLLYMRFGSKQLPQNIQNFMAIEFLIFPPIVNPLIYGFKLTQIKIRIQSFLCGTKSVFWGKS.	ATGGAGAACGTTTCAGTGATTAGTTTTTTTACTCTGTCAGGGTTAAATGGTTTAGGAAACTACAGAGTGACTCTCTTTGCTCTCATTTTGCTGTGTTACTGTGTGATTTGGCTGGTGAATCTGACCATTATTGTGACAATCGTTGTGGATAAAGGTCTCCATGAACCCATGTACATCTTCCTCTGCAATCTGTGCATCAATGGACTTTATGGGGCTGCAGGCTTTTATCCCAAATTCCTCATAGATCTCTTGTCTACTGCTCATGTCATTTCTCGTGCCGGATGTCTTCTGCAGGGTTTTGTGTTGCACTCTTCAGCTGCTGCTGATTTCTCTTTTCTTGCTCTGATGGCCTATGACAGATATGTGGCTATATGTCGACCTCTTGTGTACCACTCTGTT…
OR4Q2.2	EVM0019583.1	Olfactory Receptor Family 4 Subfamily Q Member 2-like	Lachesis_group9	6994924	6995865	MENVSVISFFTLSGLNGLGNYRVTLFALTLLCYCVIWLVNLTIIVTIVVDKGLHEPMYIFLCNLCINGLYGTAGFYPKFLSDLLSTIHVISYAGCLLQGFVLLSSASADFSFLVLMAYDRYVAICRPLVYHAVMTKQRICVFVFIAWVIPLLTVLIGTITTVEARLCGSHIPKIYCINYIVRKLACSDSIANVVVTAFNYTFYFCHVIFIVWSYLYLIRTCLTSKENRSKFMQTCLPHLFSLIVIVGSLLFNLLYMRFSAKQLPQNIQNFIAIEIVLIPPIVNPLIYGFKLTQIRNRIQSFLCSKKCVYGGKS.	ATGGAGAACGTTTCAGTGATTAGTTTTTTCACTCTGTCAGGGTTAAATGGTTTAGGAAACTACAGAGTGACTCTCTTTGCTCTCACTCTGCTGTGTTACTGTGTGATTTGGCTGGTGAATCTGACCATTATTGTGACAATCGTTGTGGATAAAGGTCTCCATGAGCCCATGTACATCTTCCTCTGCAATCTGTGCATCAATGGACTTTATGGGACTGCTGGCTTTTATCCCAAATTCCTCAGTGATCTTCTGTCCACCATCCATGTCATTTCTTATGCAGGTTGTCTTCTGCAGGGTTTTGTGTTGCTCTCTTCAGCCTCTGCTGATTTCTCCTTTTTAGTGCTGATGGCCTATGACAGATATGTGGCTATATGTCGACCTCTTGTTTACCACGCTGTT…
OR5B2.1	EVM0022019.1	Olfactory Receptor Family 5 Subfamily B Member 2-like	Lachesis_group12	8718437	8719399	MENESFRYSYELTMDPFVIPPRGKYPIFFLGIAIYCFGIFCNLTLLTLIIVKRNLHKPVYFILFSLPLNDLIGMTAILPKVLSDIVTETNKVYYPLCVLQAFLLHMYGGGVLFILAAMSFDRYVAICLPLRYSSIMTPRVVVCIISLVWGLDLVLVVLLFSLQARLPRCRSVIMNVFCDNPSLLKLTCGNTAVNNIIGLFNTAVMQAVSVSVQVFSYVKILITCVVSRRSETKIKAVNTCVAQLVILIIFEIVGTFTILSHRFKNVSVDLQKIMGLLIFLVPPLLNPLVYGLYTSEIRNTFFGVFKKRVAI.	ATGTCTTCTCTGCAGACGGAGTTCAACGACTCCGCCATCATTCATCCTCCGGGCTTCTACATCATCGGATTTGAGACATTTTCCCACATCAGTGTCTATATGATCTTTCTAGCGCTGGTCTATGTGGTCACATTAGTGTTCAATTTGTTATTGATCTACATTATTGCCTATGACCGCTGCTTACATACTCCAAAATTCATGGCTGTGGTCAACCTTGCAGTCATTGATGTATTTTTGAGTACGAGCATTATTCCCAGCATGATTAAGATGTTCCTCTTTAAGGACAACTTCATTCCATTCAACCTGTGCCTGTTTCAAATGTACATATATTACTCGTTTGGATCTTTGGAGTCATATTCTCTGGCTGTACTTGCTTATGACAGGCTCATTGCAATATGC…
OR5B2.2	EVM0012158.1	Olfactory Receptor Family 5 Subfamily B Member 2-like	Lachesis_group12	8721270	8722232	MSFLRTEFNDSAIIHPPGFYIIGFETFPYISVYMIFLALVYVVTLVFNLLLIYIIAYDCCLHTPKFMAVVNLAVIDVFLSTSIIPSMIKMFLFKDNFIPFNLCLFQMYIYYTFASLESYSLAVLAYDRLIAICFPLHQNLFNTLPIMSCFIGLTWVYNLGRVAYNTVIMTRLSFCNSVRVYSYFCDYAPVFRLACNDYTLQWSVASTSSMVDLMVPFTFIVLSYVSILVTVFRMKAVGSRWKTLSTCIEHLVLVAVFYIPIFTIFLIGFYLHLIDPDQRVLSLSLASCLPPCINPIVYSLKTKEIKTRALALVHRVKTNP.	ATGTCTTTTCTACGGACTGAGTTCAACGACTCCGCCATCATTCATCCTCCAGGCTTCTACATCATCGGATTTGAGACGTTCCCCTACATCAGTGTCTACATGATCTTTCTAGCGCTGGTCTATGTGGTCACACTCGTGTTTAATTTGTTATTGATCTACATTATTGCCTATGACTGTTGCTTACACACTCCAAAATTTATGGCTGTGGTCAACCTCGCAGTCATTGATGTATTTTTGAGTACGAGCATTATTCCCAGCATGATTAAGATGTTCCTTTTTAAGGACAACTTCATTCCATTCAACCTGTGCCTGTTTCAAATGTACATATATTACACGTTTGCATCTTTGGAGTCGTACTCTCTGGCCGTACTTGCTTATGACAGGCTCATTGCAATATGC…
OR5B2.3	EVM0010471.1	Olfactory Receptor Family 5 Subfamily B Member 2-like	Lachesis_group12	8723960	8724922	MSFLRTEFNDSAIIHPPGFYIIGFETFPYISVYMIFLMLVYVVTLVFNLLLIYIIAYDCCLHTPKFMAVVNLGVIDVFLSTSIIPSMIKMFLFKDNFIPFNLCLFQMYIYYTFASLESYSLAVLAYDRLIAICFPLHQNLFNTLPIMSCFIGLTWVYNLGRVAYSTVIMTRLSFCNSVRVYSYFCDYAPVFRLAYNDYTLQWSMASTYSIVNLMVPFTFIVLSYVSILVTVFRMKAVGSRWKTLSTCIEHLVLVAVFYIPIFTIFLIGLYLRLIDPDQRVLSLSLASCLPPCINPIVYSLKTKEIKTRALALVHRVKTNP.	ATGTCTTTTCTACGGACTGAGTTCAACGACTCCGCCATCATTCATCCGCCAGGCTTCTACATCATCGGATTTGAGACGTTTCCCTACATCAGTGTCTACATGATCTTTCTAATGCTGGTCTATGTGGTCACATTAGTGTTTAATTTGTTATTGATCTACATTATTGCCTATGACTGTTGCTTACACACTCCAAAATTCATGGCTGTGGTCAACCTCGGAGTCATTGATGTATTTTTGAGTACGAGCATTATTCCCAGCATGATTAAGATGTTCCTCTTTAAGGACAACTTTATTCCATTCAACCTGTGCCTGTTTCAAATGTACATATATTACACGTTTGCATCTTTGGAGTCGTACTCTCTGGCTGTACTTGCTTATGACAGGCTCATTGCAATATGC…
OR5B2.4	EVM0014807.1	Olfactory Receptor Family 5 Subfamily B Member 2-like	Lachesis_group12	8727257	8728219	MSFLRTEFNDSAIIHPPGFYIIGFETFPYISVYMIFLMLVYVVTLVFNLLLIYIIAYDRCLHTPKFMAVVNLAVIDVFLSTSIIPSMIKMFLFKDNFIPFNLCLFQMYIYYTFASLESYSLAVLAYDRLIAICFPLHQNLFNTLPIMSCFIGLTWVYNLGRVAYSTVIMTRLSFCNSVRVYSYFCDYAPVFRLACNDYTLQWSMASTSSMVNLMAPFTFIVLSYVSILVTVFRMKAVGSRWKTLTTCIEHLVLVAVFYIPIFSIFLIGLYLRLIDPDQRVLSLSLASCLPPCINPIVYSLKTKEIKTRALALVHRVKTNP.	ATGTCTTTTCTACGGACTGAGTTCAACGACTCCGCCATCATTCATCCTCCAGGCTTCTACATCATCGGATTTGAGACATTTCCCTACATCAGTGTCTACATGATCTTTCTAATGCTGGTTTATGTGGTCACACTTGTGTTTAATTTGTTATTGATCTACATTATTGCCTATGACCGCTGCTTACACACTCCAAAATTCATGGCTGTGGTCAACCTTGCAGTCATTGATGTATTTTTGAGTACGAGCATTATTCCCAGCATGATTAAGATGTTCCTCTTTAAGGACAACTTTATTCCATTCAACCTGTGCCTGTTTCAAATGTACATATATTACACGTTTGCATCTTTGGAGTCATACTCTCTGGCTGTACTTGCTTATGACAGGCTCATTGCAATATGC…
OR51D1	EVM0017290.1	Olfactory Receptor Family 51 Subfamily D Member 1-like	Lachesis_group1	25066242	25068719	MDKSSMSSSEGTGGNMTIPNQLMLIRDTYTTAFVKNLIVVLVWFSLSYINGTLIATFFRHQTFYEDPRYILFIHMVINDAIQLTVTITLFVLSYIFYKINVSFCCFFILVAVFTTRNTPVNLASMALERYIAICEPLRHAQICTVKRTYVVIGIIWFICVAPDITDLFVTLATESLGFFHESVFCLRQNVFKDPILAYKRQVFDILYFSCVFLTLVFTYLRILFAARALSTEKASAKKARNTILLHGAQLAMCMLSYISPSVEIVLHLIFPGRILEIRYANYLIVYILPRFLSPIIYGVRDKKFRKYLKMYFMRCRVTLQTVAPHEKADI.	ATGGACAAGTCAAGTATGAGCTCATCAGAGGGTACCGGAGGCAATATGACAATCCCTAATCAGCTCATGCTCATCAGAGACACTTACACCACGGCATTTGTGAAGAACCTCATTGTGGTTCTGGTCTGGTTCAGCCTCAGCTACATCAATGGCACCTTGATCGCCACTTTTTTTAGACACCAGACTTTTTATGAAGACCCTCGATACATCCTCTTCATCCACATGGTGATCAACGATGCCATCCAGCTGACCGTCACAATCACACTTTTTGTCCTGAGCTACATCTTCTACAAGATCAACGTCTCCTTCTGCTGCTTCTTCATCCTGGTGGCTGTCTTCACCACCAGAAACACTCCGGTCAACTTGGCCAGTATGGCTCTAGAGCGCTATATTGCCATA…
OR51I2	EVM0000285.1	Olfactory Receptor Family 51 Subfamily I Member 2-like	Lachesis_group9	7009048	7009971	MTNVTVLSVFSLSGLNDTTTKHRIALFSLSLLCYCVILLVNGALIVTVILEEKLHEPMYIFLCNLCFNSLYGTAAFYPKFLFDLLSGTHVISYTGCLLQVYVIYSYAATDFSILALMAYDRYVAICRPLVYHSVMTKNRVALLTFLSRLVPLLCQTVVLIMTSKLELCGSHIEKLYCENWSIVKLSCNPTTTNNIVGFIFITFYFGHDVFIVCSYVPLVKSALKSREGRRRFMQTCVPHLLCLLIVTVALLFDLMYTRYGSSSVPQNVRNFMAIQFLMIPPILNPIIYGLILTQIRTSFLKLVYRKH.	ATGACCAATGTAACCGTTTTAAGTGTATTTTCCTTATCAGGATTAAATGACACGACAACAAAGCACAGAATCGCTCTTTTCTCTTTATCCTTGTTGTGTTACTGTGTGATCTTGCTGGTAAACGGCGCTCTAATTGTTACTGTCATATTGGAGGAGAAACTTCACGAACCCATGTATATCTTCCTGTGTAATTTATGCTTCAACAGTCTTTATGGGACAGCAGCCTTTTATCCTAAATTCCTTTTTGATTTATTGTCAGGTACTCATGTCATATCTTATACTGGTTGCCTGTTGCAGGTCTATGTTATCTACTCTTATGCAGCAACTGATTTTTCTATTCTTGCCCTGATGGCGTATGACCGATATGTGGCCATATGTCGACCACTGGTGTATCACTCT…
OR51L1.1	EVM0006715.1	Olfactory Receptor Family 51 Subfamily L Member 1-like	Lachesis_group9	596930	597883	MRSNSSLNPAYFQLTLFADYGSLRYVFFSLCLLVYMAIISANMVIILTVCLVKSLHQPMYIFICCLSVNSLYGSAGFFPRFLMDVLSDTHLISRPFCFIQTYVIYTYATCELMILSIMAYDRLVAICQPLHYHSKMTHRMVRGLIVFAVVYPTFIIGIVVLLAVQLPLCGNKLHKLFCTNWTIVQLSCVDTTFNNIMGQYIAVTTIFIPLFFVLYSYLRILLVCRRSSSEFKGKALQSCLPHIVTFVTFSFALFGEVTLNRIEADKTNPFITVAFSLEYLIIPPINNPLVYGLKLPQLREVVFRFLTTCKIGPAAMV.	ATGAGGAGCAACAGCAGCTTGAACCCAGCCTACTTTCAGCTCACACTCTTTGCAGATTATGGCTCTCTCAGATATGTCTTCTTCAGTCTGTGTCTGTTGGTCTACATGGCCATCATCTCTGCTAACATGGTCATCATACTGACAGTGTGCCTGGTCAAGTCTCTGCATCAGCCCATGTATATTTTCATCTGCTGTCTGTCTGTAAACTCTCTGTACGGCTCAGCCGGCTTCTTCCCCAGGTTCCTGATGGACGTCCTGTCAGACACTCACCTCATCTCACGTCCGTTTTGCTTCATCCAGACGTATGTTATTTACACATATGCAACATGTGAACTGATGATTCTCAGCATCATGGCCTATGACAGGTTGGTTGCTATCTGCCAGCCTTTACACTATCAC…
OR51L1.2	EVM0010497.1	Olfactory Receptor Family 51 Subfamily L Member 1-like	Lachesis_group9	599105	600058	MRSNSSLNPAYFQLTLFADYGSLRYVFFSLCLLVYMAIISANMVIILTVCLVKSLHQPMYIFICCLSVNSLYGSAGFFPRFLMDVLSDTHLISRPFCFIQTYVIYTYATCELMILSIMAYDRLVAICQPLHYHSKMTHRMVRGLIVFAVVYPTFIIGIVVLLAVQLPLCGNKLHKLFCTNWTIVQLSCVDTTFNNIMGQYIAVTTIFIPLFFVLYSYLRILLVCRRSSSEFKGKALQSCLPHIVTFVTFSFALFGEVTLNRIEADKINPFITVAFSLEYLIIPPINNPLVYGLKLPQLREVVFRFLTTCKIGPAAMV.	ATGAGGAGCAACAGCAGCCTGAACCCAGCCTACTTTCAGCTCACACTCTTTGCAGATTATGGCTCTCTCAGATATGTCTTCTTCAGTCTGTGTCTGTTGGTCTACATGGCCATCATCTCTGCTAACATGGTCATCATACTGACAGTGTGCCTGGTCAAGTCTCTGCATCAGCCCATGTATATTTTCATCTGCTGTCTGTCTGTAAACTCTCTGTACGGCTCAGCCGGCTTCTTCCCCAGGTTCCTGATGGACGTCCTGTCAGACACTCACCTCATCTCACGTCCGTTTTGCTTCATCCAGACGTATGTTATTTACACATATGCAACATGTGAACTGATGATTCTCAGCATCATGGCCTATGACAGGTTGGTTGCTATCTGCCAGCCTTTACACTATCAC…
OR51L2	EVM0022374.1	Olfactory Receptor Family 51 Subfamily L Member 2-like	Lachesis_group9	6988023	6988946	MENVSVISFFTLSGLNGLGNYRVTLFALTLMCYCVIWLVNLTIIVTIVVDKGLHEPMYIFLCNLCINGLYGTVGFYPKFLSDLLSTIHVISYAGCLLQGFVLHSSVSADLSLLVLMAYDRHVAICRPLVYHTLMTKQRICVFVFFAWIIPLFLVLIGTITTAGLRLCGSHIPKIYCINYLVGKLSCTESIAHVIVPAFNYSFFGSLFLVIIWSYVYLFKTCLTSKEQMSKFMQTCLPHLLCLIIFFISLGFDLLYIRFGSENLSQSAKNFMAIEFLLIPPILNPLIYGFKLTQIRNRIIQFLGGKHL.	ATGGAGAACGTTTCAGTGATTAGTTTTTTTACTCTGTCAGGGTTAAATGGTTTAGGAAACTACAGAGTGACCCTCTTTGCTCTCACTCTGATGTGTTACTGTGTGATTTGGCTGGTGAATCTGACCATTATTGTGACAATCGTTGTGGATAAAGGTCTCCATGAGCCCATGTACATCTTCCTCTGCAATCTGTGCATCAATGGACTTTATGGGACTGTTGGCTTTTATCCCAAATTCCTCAGTGATCTTCTGTCCACCATCCATGTCATTTCTTATGCCGGATGTCTTCTGCAGGGTTTTGTGTTGCACTCTTCAGTCAGTGCTGATTTATCTCTTTTAGTGCTGATGGCCTATGACCGACATGTGGCTATATGTCGACCTCTTGTGTACCACACTTTG…
OR51Q1	EVM0019492.1	Olfactory Receptor Family 51 Subfamily Q Member 1-like	Lachesis_group1	25087777	25089411	MNITLGSGNITATTSYRDTLFLAVVKNMIVIVLGVTINYISATMVHTFNKHHIFKMNPRFILFIHLVFNDMIQMSTTISLFIISYTLHTIQVFFCVLLVLPAVFTTQNTPLNLAFMAAECYIAVCIPLRYNYICTVTRTYIVISIIWILSSLSVIPDVFILLYTETPEFINSKVYCSRDAVFRSPYSIKKRDVSHIFFLVVVWLTLFYTYVRILFVAKAADTDAKKARNTILLHGFQVLLCMITYVRPMILQILTYLFPGGITAIHFFVFIINQILPRFLSPIVYGLRDKTFRKYFKMYLCTINNAERTW.	ATGAATATCACACTTGGGAGCGGCAATATAACGGCGACTACAAGTTACCGGGACACACTTTTCTTGGCTGTCGTCAAGAATATGATCGTTATTGTCCTCGGCGTCACCATCAATTACATCAGTGCCACGATGGTTCACACTTTCAACAAGCATCATATTTTCAAGATGAACCCTCGTTTCATCCTTTTCATCCACCTGGTGTTCAACGACATGATTCAGATGTCGACCACTATTTCTCTCTTCATCATCAGTTATACCCTACACACCATCCAAGTCTTTTTCTGTGTCCTCCTCGTCTTGCCAGCTGTCTTCACCACACAGAACACCCCTCTGAACCTTGCATTCATGGCAGCTGAATGCTACATTGCTGTCTGCATTCCTCTACGATACAACTACATA…
OR52A1	EVM0005580.1	Olfactory Receptor Family 52 Subfamily A Member 1-like	Lachesis_group1	25063173	25064584	MLNSTSSSPLDLLTGSNSSALPEGAVAVPKDSFSNALTKNIVAMLVWLALSVINGSMVHTFLRHSIFYENPRYIMFICMVINDAVQLSLVTALYVVSYIFRKIHASVCCFLIMTAVLTTRSTPLILAGMAVERYIAICFPLHYIQMCTVPRTLLLIGVILILTATPPITDLLIGVVNEPMSFFHTAIFCDHPRLFRHRSIYYKNCVFDGVYLSFVALTLLYTYCKIMLTAHAASTGLASVKRARNTVLLHGVQVSVSAQTSTSNTRLFMSVFQLLLCMLAFVVPSLQAALISLFPRFSLEIRYIFFLVVYIIPRFMSPVIYGFRDEQFRKYWTPYLACRSPSTVRVRPVLLKVNL.	ATGCTCAACTCCACCTCCTCCAGCCCTCTGGATCTACTGACGGGCAGTAACAGCTCTGCACTGCCAGAGGGCGCTGTGGCAGTGCCTAAGGACAGCTTCTCCAATGCTCTCACCAAGAACATAGTGGCCATGCTGGTGTGGCTGGCCCTCAGCGTTATTAACGGCAGCATGGTGCACACCTTCCTACGGCACAGCATCTTCTATGAGAACCCCCGGTACATCATGTTTATCTGCATGGTGATCAACGACGCCGTGCAGCTCAGCCTTGTGACAGCTCTGTACGTGGTCAGCTACATCTTCAGGAAGATCCACGCCTCCGTCTGCTGCTTTCTGATCATGACAGCAGTCCTCACCACCCGCTCCACCCCTCTCATCCTGGCTGGCATGGCCGTGGAGCGC…
OR52B12	EVM0013597.1	Olfactory Receptor Family 52 Subfamily B Member 12-like	Lachesis_group11	14660836	14661765	MERNISDDILEIQGFDVAPEFTYPLFFLLLFVYFSLLFTNIGVLVLIITEKSLHQPMYMLFCNLSVNDLIGNTVLLPQLMAHIISTERFITYNQCVVQAFYSHTFGSASHMILIIMAIDRYVAICHPLKYNSIMTSRTVIGLSASAWGLSLLLVSILIGLTVRLSRCRSFVQNAYCDNASLFKLSCENVSVNNIYGLFFTVLLFSCSIGGIVVTYIRIALICWIKKNKDLNSKAMQTCASHLVLYLIMLWSGFLTIILHRFPDHPDLRKIAYVLFHVVPANLNPVIYGMQTKSLRDKIIQKLQRKVTYI.	ATGGAAAGAAACATTTCAGACGACATCCTAGAAATCCAAGGCTTTGACGTAGCTCCAGAGTTCACGTACCCTTTGTTTTTCTTACTGCTCTTTGTGTACTTTTCGCTGCTTTTCACCAACATCGGAGTTCTTGTTCTTATCATCACTGAGAAAAGCTTGCACCAGCCGATGTACATGCTTTTTTGTAACCTGTCTGTGAATGATCTCATAGGAAACACAGTCTTACTGCCTCAGCTGATGGCTCACATCATTTCCACAGAGCGCTTCATCACCTACAACCAGTGTGTGGTTCAAGCCTTTTACAGCCACACTTTTGGGTCGGCATCACACATGATTTTAATCATTATGGCGATTGACCGATATGTGGCGATATGTCACCCCTTGAAGTACAACTCAATA…
OR52B2.1	EVM0019646.1	Olfactory Receptor Family 52 Subfamily B Member 2-like	Lachesis_group11	14665348	14666283	MENESFRYSYELTMDPFVIPPRGKYPIFFLGIAIYCFGIFCNLTLLTLIIVKRNLHKPVYFILFSLPLNDLIGMTAILPKVLSDIVTETNKVYYPLCVLQAFLLHMYGGGVLFILAAMSFDRYVAICLPLRYSSIMTPRVVVCIISLVWGLDLVLVVLLFSLQARLPRCRSVIMNVFCDNPSLLKLTCGNTAVNNIIGLFNTAVMQAVSVSVQVFSYVKILITCVVSRRSETKIKAVNTCVAQLVILIIFEIVGTFTILSHRFKNVSVDLQKIMGLLIFLVPPLLNPLVYGLYTSEIRNTFFGVFKKRVAI.	ATGGAGAACGAATCTTTTAGGTACAGTTATGAGTTAACCATGGACCCATTTGTTATTCCACCCAGAGGAAAGTATCCCATATTTTTTCTTGGCATTGCGATTTATTGTTTTGGAATTTTTTGCAACCTGACCTTGTTGACTTTGATCATTGTGAAAAGGAACCTTCATAAGCCCGTGTATTTCATCCTGTTCAGTCTTCCCCTCAATGATCTGATAGGCATGACTGCAATACTACCAAAAGTACTTTCTGACATTGTTACAGAGACAAATAAGGTTTACTATCCCCTCTGTGTTCTACAAGCGTTCTTGCTCCACATGTACGGTGGTGGAGTCCTCTTCATTCTTGCAGCGATGTCTTTCGATCGTTATGTTGCCATCTGCTTACCGTTACGCTACAGC…
OR52B2.2	EVM0003434.1	Olfactory Receptor Family 52 Subfamily B Member 2-like	Lachesis_group11	14677656	14678591	MDNLNNISSVIKINRFDLPSEAVYPAFLFATLSYMIILFCNLILILTIVLNKSLHQPMYLILLNLPINDLIGSTALFPQVIKDILTNTQTMQYSVCVAQAFFIHIYAAGAVFILTAMAYDRYIAICLPLKYNTIMTNSHIMKIITVLWMSSLVLIGVLFILLLRLPRCRSELTHPYCDNPSLLSLVCVSTAINNIYGLFIVALSQVIANGMILYTYLQILIACFRSKRSDTKAKALQTCATHLIVFLLLECLGLFTIISYRIQNISPHLRRFMGLTTIIFPPTLNPIIYGLKTREIREKVMLFFKLKILQS.	ATGGACAACCTCAACAACATATCATCTGTTATAAAGATAAATCGCTTTGATCTGCCCTCTGAAGCGGTCTACCCTGCATTTCTTTTTGCCACTCTGAGCTACATGATCATACTTTTCTGCAACCTCATTCTGATTCTCACCATTGTACTGAACAAGTCTCTTCATCAGCCTATGTATCTAATTCTGCTGAACCTTCCTATCAATGACCTTATAGGCTCCACAGCGCTCTTCCCACAGGTCATAAAAGACATACTGACAAATACCCAGACAATGCAATACTCAGTTTGTGTCGCCCAAGCATTTTTTATCCACATCTATGCCGCAGGTGCAGTGTTCATTCTCACTGCTATGGCATATGACAGATACATTGCTATATGTTTGCCCTTGAAATACAACACC…
OR52D1.1	EVM0003695.1	Olfactory Receptor Family 52 Subfamily D Member 1-like	Lachesis_group12	12932004	12933058	MENQTFSMDILHLEGLKVTLQSSIPAFILLLLVYVFIMMSNIGLAALILMDRTLHQPMYLLFCNMSINDAFGATTVIPRLLTDIFTPMTQRFIHYYECVIQAFCAHFHAATSHTVLIIMAFDRYVAICNPLRYATIMTSRMVVKLSVAAWWVAFFLIVILVSLSIRLSRCRRFINNPFCDNASLFKLSCENVLINHIYGLGTGVGMMLCSLCSITLTYLRIAMVCLTSRNKALNSRALQTCSTHLAVYIVLLLSGNIIIFLHRYPQLSDHRKLASILFHVVPPTLNAVIYGLQIKAVRQKILILFKGKK.	ATGGATAACACGACACTAACATTCACAATGACTGCATACGCTGTCATGGAAAACTACAAACATGGGGTATTTGTTGTGTTCTTCCTGCTGTATCTCATCACTGTCACTCTGAATTCACTGCTCGTTATGGTCGTATATAAAAAAAAAGAGCTGCATCAACCTATGAATATGTTCACGTGTGTGTTAGCCCTCAATGAAATATATGGCAGCACTGCATTGTACCCTGCAACTATGTCTCTGCTCTTATCCAACACACACAAAATACTCGTGCAGTGCTGCCTGGCTCAAGTCTTTTTCTTACACACATATGCGGGTGCTGAGTTTTGTGTTCTGGCCATTATGGCGTATGATAGATATGTTGCTATCTGTCACCCACTGCATTACCACAGTATCATGCCT…
OR52D1.2	EVM0018106.1	Olfactory Receptor Family 52 Subfamily D Member 1-like	Lachesis_group12	12936580	12937587	MENQTLSSNILLLEGLKVTPQSSLPAFIILLLIYIFITISNVGLVMLISMERTLHQPMYLLFCNMSVNDVLGVTVSIPPLLIDIFTPSSQRYIHYTGCVIQAFFAHFYASTTHTVLMIMAFDRYVAICNPLRYATIMTSRMVVKLSMAAWMVTLVMVLILVGLSVRLSRCRSIISNPFCDNASLFKLSCESVLINNIYGLTYTVVLLGSSIGSITITYLRIAAICVLSKNKALNSRALQTCATHLTAYIVMFMSGLFIVILHRFPQLSDYRKLAAILFHVIPPAVNVVIYGLQIKAVRQKIFIMFTRNTVAVTELKSSTLT.	ATGAAAAACCTCTCTGAAGTGACATCTTTTCATCTGATGAATTACTATGGGATGGAGGACCTGAAGCCAGCGTACTTCACCGTGTTCCTCCTCATATACCTAACCATTATTGCTGAAAATGTGGCGTTAATCACTGTGATCTACCGCGAGAGAAGCCTGCACGAGCCGATGTATATCTTGCTGTGTAACCTTGCTGTGAATAGTCTGTACGGGGGCACCGCGTTACTGCCGGCAATGCTGAGCAACATGCTGTCACGTACGTATAAAATATCTCTGGCGTTTTGCCAGACTCAGATCTTTGCCGTACACACGTATGCCATCACTGAATTTACCATCCTGGCAGTGATGAGTTATGACAGGTATGTGGCTATATGTTACCCACTGCTTTATCATACAATC…
OR52D1.3	EVM0018668.1	Olfactory Receptor Family 52 Subfamily D Member 1-like	Lachesis_group12	441494	442423	MENQTLSSNILLLEGLKVTPQSSFPAFILLLVIYVFIMVSNLGLVMLISMERTLHQPMYLLFCNMSVNDVLGATVIIPPLLSDIFTPSSQRYIHYTDCVLQAFFAHFHASTTHTVLMIMAFDRYVAICNPLRYATIMTSRMVVKLSMAAWMVAFVMVLILVGLSVRLSRCRSIISNPFCDNASLFKLSCESVLINNIYGLTYTVVLLGSSIGSVTITYLRIAAICVLSKNKALNSRALQTCATHLAAYIVMFVSGCIIIFLHRFPQLSDHRKLASILFHVVPPAVNVVIYGLQIKAVRQKIFIMFTRNTVAVTEVKSSTLT.	ATGGAGAACCAGACATTCAGTATGGACATTCTGCACCTGGAGGGGTTAAAGGTCACTCTTCAGTCCTCCATCCCCGCCTTCATCCTCCTCCTCCTTGTGTACGTCTTCATCATGATGTCCAACATCGGCCTGGCGGCGCTGATCCTGATGGACAGGACCCTCCACCAGCCCATGTACCTGCTCTTCTGCAACATGAGCATCAACGATGCGTTTGGGGCCACGACGGTGATTCCTCGCCTGCTGACTGACATTTTCACGCCGATGACGCAGCGTTTCATCCATTATTATGAGTGCGTCATTCAGGCCTTCTGTGCTCACTTCCACGCCGCCACGTCGCACACCGTGCTCATCATCATGGCGTTTGACCGCTATGTGGCCATCTGCAACCCTCTGCGCTAC…
OR52D1.4	EVM0009620.1	Olfactory Receptor Family 52 Subfamily D Member 1-like	Lachesis_group12	444708	445673	MLPNFPHRSAIMENQTFNVDILLLEGLKVTPQSTLPAFIILLLIYVFIMVSNLGLVMLISMERTLHEPMYLLFCNMSINDVIGATIIIPPLLRNIFTPSSQRYIHYTDCVLQAFFGHVNASASHTVLMIMAFDRYVAICNPLRYATIMTSRMVVKLSMAAWMVAFVMVLILVGLSVRLSRCRSFISNPFCDNASLFKLSCESVLINNIYGLTYTVVLLGSSIGSITITYLRIAAICVLSKNKALNSRALQTCATHLAAYIVMFVSGCIIIFLHRFPQLSDHRKLASILFHVVPPAVNAVIYGLQIKAVRQKIFIMFTRNTVAVTEVKSSTLT.	ATGGAGAACCAGACTTTAAGTTCAAATATTCTGCTCCTTGAGGGGTTAAAGGTCACTCCTCAGTCCTCCCTCCCCGCCTTCATCATACTCCTACTAATCTACATCTTCATTACAATATCCAATGTCGGCCTGGTGATGCTGATCAGCATGGAGAGGACCCTCCACCAGCCCATGTACCTGCTCTTCTGCAACATGAGTGTTAACGATGTGCTTGGTGTGACCGTCAGCATCCCACCATTGCTAATTGACATCTTCACCCCAAGCTCACAGCGCTACATCCACTACACCGGTTGTGTCATTCAGGCCTTTTTTGCTCACTTTTATGCAAGCACCACTCACACTGTGCTCATGATCATGGCGTTTGACCGCTATGTGGCCATCTGCAACCCTCTGCGCTAC…
OR52D1.5	EVM0019759.1	Olfactory Receptor Family 52 Subfamily D Member 1-like	Lachesis_group12	447660	448625	MENQTFNVDILLLEGLKVTPQSSLPAFIILLLIYVFIMVSNLGLVMLISMERTLHQPMYLLFCNMSINDVIGATIIIPPLLRNILTPSSQRYIHYTDCVLQAFFGHVNASASHTVLMIMAFDRYVAICNPLRYATIMTSRMVVKLSMAAWMVAFVMVLILVGLSVRLSRCRSFISNPFCDNASLFKLSCESVLINNIYGLTYTVVLLGSSIGSVTITYLRIAAICVLSKNKALNSRALQTCATHLAAYIVMFVSGLLIVFLHRFPQMSDYRKLASILFYVVPPAVNAVIYGLQIKAVRQKIFIMFTRNTVAVTEVKSSTLT.	ATGGAGAACCAGACTTTAAGTTCAAATATTCTGCTCCTTGAGGGGTTAAAGGTCACTCCTCAGTCCTCCTTCCCTGCCTTCATCCTCCTGCTCGTAATCTACGTCTTCATCATGGTGTCCAACCTCGGCCTGGTGATGCTGATCAGCATGGAGAGGACCCTCCACCAGCCCATGTACCTGCTCTTCTGCAACATGAGTGTTAACGATGTGCTTGGTGCGACCGTCATCATCCCACCGTTGCTGAGTGACATCTTCACCCCGAGCTCACAGCGCTACATCCACTACACCGATTGTGTCCTTCAGGCCTTTTTTGCTCACTTTCACGCAAGCACCACTCACACTGTGCTCATGATCATGGCGTTTGACCGCTATGTGGCTATCTGCAACCCTCTGCGCTAC…
OR52D1.6	EVM0009338.1	Olfactory Receptor Family 52 Subfamily D Member 1-like	Lachesis_group12	451834	454759	MDNTTLTFTMTAYAVMENYKHGVFVVFFLLYLITVTLNSLLVMVVYKKKELHQPMNMFTCVLALNEIYGSTALYPATMSLLLSNTHKILVQCCLAQVFFLHTYAGAEFCVLAIMAYDRYVAICHPLHYHSIMPHAKIIKIIAAAVLYPFVVFGSFYSLTLQLRFCGQYIPKLYCVNMEVVKTSCSPVLCISTVGLVLIVAFVVPQMVMIIFSYAQISRVCWKLSKESQANALKTCVPHLLSLLNYAIGALFEIIQTRFNMSYVPVETRSFLSLYFIIIPSIANPVLYGFGTQLIRIHILRILLRSKILPMRLAKAVML.	ATGCTTCCAAATTTCCCTCACAGAAGTGCTATCATGGAGAACCAAACATTCAATGTGGATATTCTGCTTTTGGAGGGGTTAAAGGTCACTCCTCAGTCCACCCTCCCTGCCTTCATCATCCTCCTCCTAATCTACGTCTTCATCATGGTGTCCAACCTCGGCCTGGTGATGCTGATCAGCATGGAGAGGACCCTCCACGAGCCCATGTACCTGCTCTTCTGCAACATGAGCATTAACGATGTGATTGGTGCAACCATCATTATCCCACCGTTGCTGAGGAACATCTTCACCCCGAGCTCACAGCGCTACATCCACTACACCGATTGTGTCCTTCAGGCCTTTTTTGGTCACGTAAATGCGAGCGCCTCGCACACTGTGCTCATGATCATGGCGTTTGAC…
OR52D1.7	EVM0014481.1	Olfactory Receptor Family 52 Subfamily D Member 1-like	Lachesis_group12	454987	455952	MKNLSEVTSFHLMNYYGMEDLKPAYFTVFLLIYLTIIAENVALITVIYRERSLHEPMYILLCNLAVNSLYGGTALLPAMLSNMLSRTYKISLAFCQTQIFAVHTYAITEFTILAVMSYDRYVAICYPLLYHTIMSKKVLKLIMFMWLYPMLAFFVVFFFTLNLRYCERTIDKVYCMNYLLVKLACTDTSVVNVVALLSVALYTIPQLVMIFYSYAHILRICVMAYSKSKLKALRTCTPHILAVINYSIGCFVEIAQSRFNISHLPFQTKLFLSVYFLIFPPILNPVMYGLSIQLIRVELQKLFCRKSRQVTNNVAKRPVVAVHSKRVLHGASGNT.	ATGGAGAACCAAACATTCAATGTGGATATTCTGCTTTTGGAGGGGTTAAAGGTCACTCCTCAGTCCTCCCTCCCTGCCTTCATCATCCTCCTCCTAATCTACGTCTTCATCATGGTGTCCAACCTCGGCCTGGTGATGCTGATCAGCATGGAGAGGACCCTCCACCAGCCCATGTACCTGCTCTTCTGCAACATGAGCATTAACGATGTGATTGGTGCAACCATCATTATCCCACCGTTGCTGAGGAACATCCTCACCCCGAGCTCACAGCGCTACATCCACTACACCGATTGTGTCCTTCAGGCCTTTTTTGGTCACGTAAATGCGAGCGCCTCGCACACTGTGCTCATGATCATGGCGTTTGACCGCTATGTGGCCATCTGCAACCCTCTGCGCTAC…
OR52E4.1	EVM0009114.1	Olfactory Receptor Family 52 Subfamily E Member 4-like	Lachesis_group12	358198	359672	MYLYICVFVFYRTALLWMDNITVTPLQQPITFELEGFHVPPGYGSLLFILALLNYTVTLLGNGVVASVIVIDKNLHRPMFIMVCHLVVCDLLGATAVLPQLMMHFLMGQRKISYIPAIAQAFSVHTYGVAAQTILGAMAYDRYVAVCEPLRYPAIMTSARLHCCCALAWLVALLCIAVLFGLHMKVPLCGSTIQHVYCSNRGILLLACTSTPINNIYGLSMTWSVSTSIFLIIAFSYFRILHASVRQGKADSTVRSKAFQTCASHLVVYVLYQIAAMVIIVTHRFPSASQNIKKFFSILFIIIPPAINPIIYGLASKELRASIIKHFSIQVHPKIRGV.	ATGTATCTGTATATTTGTGTATTTGTCTTTTACAGAACTGCTCTGCTTTGGATGGACAACATAACAGTAACTCCTCTCCAGCAGCCGATCACATTCGAGCTGGAGGGCTTCCATGTACCACCAGGATACGGGTCTTTGCTGTTCATCCTGGCTCTGTTAAACTACACGGTAACACTGTTGGGGAACGGCGTGGTGGCATCTGTCATTGTCATAGACAAGAACCTGCACAGACCCATGTTCATAATGGTTTGTCACCTGGTAGTGTGCGATTTGCTCGGCGCCACAGCGGTGCTGCCTCAGCTCATGATGCACTTCCTGATGGGGCAGAGGAAGATCTCCTACATCCCGGCTATTGCCCAGGCCTTTTCTGTGCACACATATGGCGTCGCAGCGCAAACA…
OR52E4.2	EVM0008164.1	Olfactory Receptor Family 52 Subfamily E Member 4-like	Lachesis_group12	361286	362760	MYLYICVFVFYRTALLWMDNITVTPLQQPITFELEGFHVPPGYGSLLFILALLNYTVTLLGNGVVASVIVIDKNLHRPMFIMVCHLVVCDLLGATAVLPQLMMHFLMGQRKISYIPAIAQAFSVHTYGVAAQTILGAMAYDRYVAVCEPLRYPAIMTSARLHCCCALAWLVALLCIAVLFGLHMKVPLCGSTIQHVYCSNRGILLLACTSTPINNIYGLSMTWSVSTSIFLIIAFSYFRILHASVRQGKADSTVRSKAFQTCASHLVVYVLYQIAAMVLIVSQRFPSASQNIKKFFSILFIIIPPAINPIIYGLASKELRASVIKYFSIQVHPKIRGV.	ATGTATCTGTATATTTGTGTATTTGTCTTTTACAGAACTGCTCTGCTTTGGATGGACAACATAACAGTAACTCCTCTCCAGCAGCCGATCACATTCGAGCTGGAGGGCTTCCATGTACCACCAGGATACGGGTCTTTGCTGTTCATCCTGGCTCTGTTAAACTACACGGTAACACTGTTGGGGAACGGCGTGGTGGCATCTGTCATTGTCATAGACAAGAACCTGCACAGACCCATGTTCATAATGGTTTGTCACCTGGTAGTGTGCGATTTGCTCGGCGCCACAGCGGTGCTGCCTCAGCTCATGATGCACTTCCTGATGGGGCAGAGGAAGATCTCCTACATCCCGGCTATTGCCCAGGCCTTTTCTGTGCACACATATGGCGTCGCAGCGCAAACA…
OR52E8.1	EVM0016793.1	Olfactory Receptor Family 52 Subfamily E Member 8-like	Lachesis_group9	4838177	4839130	MIANFTRMKSFSILGFPGLSPQYYGPVSALLLFIYLAIAVGNIFILTFVVYEKSLQKPTYLVFCHLAMNDLTFGTVTLPKIISKYWFDDGSVSFYGCFTQMFFVHYLGSVTSFILLVMALDRFIAICFPLRYPVLITNNIISVLCGFAWFIPLPLMIAIVLHVLTLPFCKSNIIAQCYCDHISITSQACGEHVRIVAVTSLCVAMFCLLLPLAFILFSYASIIVVISKMSNASGRKKTLSTCTPQIFITCLFYLPRCFVYVANTVGFSFSLDIRILLILLYSLFPPTVNPIIYCLKTQDIKQMLIKRLKKTKIGIELRLSI.	ATGGAAAACAACACTTATCCCCCTTATTTTGACCTCACCATGTTTGTGAATTTAGGCAACTATCGCTACCCAATATTTGTCTTGTGTTTCTTGTTGTATGCATTTATTATCTCAGCTAATCTTGTCATAATAGTGGTGATATCTCAAGAGAAAACTTTACATGAGCCCATGTATGTTTTCATTATGTGCCTTTCCATTAACTCTCTGTATGGTTCTGCTGGCTTCTTCTTCAGATTTCTGAGAGACCTTCTGTTTGATACTCATCTGATCTCACGCTCATCTTGTTTTAGTCAGATCTATGTCATTTACACGTATGCATCGTATGAACTCACCCTGTTGGGTATTATGGCATATGATCGGTACGTCGCTGTGTGTTATCCTTTACATTACCACAACGAA…
OR52E8.2	EVM0023573.1	Olfactory Receptor Family 52 Subfamily E Member 8-like	Lachesis_group9	6989532	6991482	MNTSSTNVTVVLQYRDSLTKAVTKNMTVVVIGISINYINAALIHTFRRNQTFLMNPRYVLFIHLVVNDMIQMTLTVILFVVSYTLYKIDVSICCVFILLALIATENTPLNLALMAVECYIAICFPLRHAQMCTIKRTLMLIGFIWTITMMSALPDLFFTLATQPLDFYHSRVFCLWETAFPNPHLSKKRDITYIMYLVVVWLVIFYTYFRILFTAKTASKDAKKARNTILLHGFQVMLCMTTYADPLIKRALQQWSPQTYSDSLFACYIVIQVLPRSISPVIYGIRDKTFRKYLKKYLLCKVNAE.	ATGGAGAACGTTTCAGTGATTAGTTTTTTCACTCTGTCAGGGTTAAATGGTTTAGGAAACTACAGAGTGACTCTCTTTGCTCTCACTCTGATGTGTTACTGTGTGATTTGGCTGGTGAATCTGACCATTATTGTGACAATCGTTGTGGATAAAGGTCTCCATGAGCCCATGTACATCTTCCTCTGCAATCTGTGCATCAATGGACTTTATGGGACTGTTGGCTTTTATCCCAAATTCCTCAGTGATCTTCTGTCCACCATCCATGTCATTTCTTATGCCGGATGTCTTCTGCAGGGTTTTGTGTTGCACTCTTCAGTCAGTGCTGATTTATCTCTTTTAGTGCTGATGGCCTATGACCGACATGTGGCTATATGTCGACCTCTTGTGTACCACACTGTG…
OR52E8.3	EVM0009009.1	Olfactory Receptor Family 52 Subfamily E Member 8-like	Lachesis_group11	14695960	14696925	MNGSSANVTVVVEYRDSFAKAVTKNVIVVVLSISINYINAALIQTFRKHEIFYMNPRYILFFNLVVNDMMQVTLTVLLFIISYTLYKINVSACSFVILLALIATENTPLILACMAIECYIAICLPLRHVQICTIKRTLMLVSFIWTITMLSVLPDLFFTLATQPLDFYHSRVFCLRETAFPNPHLIKKRDITYIVSLVVVWLVIFYTYFRILFTAKTASKDAKKARNTILLHGFQVLLCMATYADPLLKYALQQWSPQTYSDSLFACYIVIQVLPRSISPVIYGIRDKTFRKYLKKHLLCKVNTE.	ATGATTGCCAATTTCACAAGGATGAAAAGCTTCTCAATCCTCGGGTTCCCTGGACTTTCACCACAGTATTATGGACCCGTGTCAGCTCTGCTTCTCTTTATCTACCTTGCGATTGCAGTGGGAAATATTTTCATTTTAACATTTGTTGTCTATGAAAAGTCCCTGCAAAAACCAACATATCTGGTCTTTTGTCATTTGGCAATGAATGACTTGACATTTGGCACAGTGACCCTGCCGAAGATCATCTCAAAATACTGGTTTGATGATGGCAGTGTTTCGTTTTATGGCTGCTTCACACAGATGTTCTTTGTTCATTATTTAGGATCTGTGACTTCGTTCATCTTGTTGGTAATGGCTCTTGATCGATTTATTGCCATTTGCTTTCCTCTGCGATACCCC…
OR52E8.4	EVM0013105.1	Olfactory Receptor Family 52 Subfamily E Member 8-like	Lachesis_group1	25102384	25103696	MENNTYPPYFDLTMFVNLGNYRYPIFVLCFLLYAFIISANLVIIVVISQEKTLHEPMYVFIMCLSINSLYGSAGFFFRFLRDLLFDTHLISRSSCFSQIYVIYTYASYELTLLGIMAYDRYVAVCYPLHYHNEITVKLVSILVAFAWIYPAFSVAACVLLASRLPLCGNKIQKVFCANWSVVKLSCVSTVMNNSVGMFVTITTVFLPLAFVLYTYARIFLVCRKCSSEFKGKVIQSCMPHITTFVNYSITVFCDIALSRIDLEDLNPFLAVILSLEFVMIPPIVNLLVYGLKLPEIRKPILKMLICSKLDRPTRFFK.	ATGAATACATCATCCACCAATGTGACAGTGGTTTTACAGTACCGAGACTCCCTCACCAAAGCTGTGACCAAGAATATGACTGTTGTGGTTATTGGTATTTCCATCAACTACATCAATGCAGCCCTCATTCACACCTTCAGAAGAAATCAGACATTCTTAATGAATCCTCGATATGTCCTATTCATACACCTGGTGGTCAACGACATGATCCAAATGACCCTGACTGTCATCTTGTTTGTTGTCAGCTACACCCTCTACAAAATAGATGTATCCATTTGTTGCGTCTTCATCCTGCTTGCCCTTATCGCCACTGAAAACACCCCTCTGAACCTCGCTCTCATGGCGGTGGAGTGCTACATCGCCATCTGCTTCCCCCTTCGCCATGCGCAGATGTGCACC…
OR52E8.5	EVM0013138.1	Olfactory Receptor Family 52 Subfamily E Member 8-like	Lachesis_group1	25104929	25106618	MENVSVISFFTLSGLNGLGNYRVTLFALTLMCYCVIWLVNLTIIVTIVVDKGLHEPMYIFLCNLCINGLYGTVGFYPKFLSDLLSTIHVISYAGCLLQGFVLHSSVSADLSLLVLMAYDRHVAICRPLVYHTVMTKQRICVFVFFAWIIPLFLVLISTITTAGLRLCGSHIPKIYCINYLVGKLSCTESIAHVIVPAFNYSFFGSLFLVIIWSYVYLFKTCLTSKEQMSKFMQTCLPHLLCLIIFFISLGFDLLYIRFGSENLSQSAKNFMAIEFLLIPPILNPLIYGFKLTQIRNRIIQFLEQGRYPDQTNEHKMRDDTDNKYTR.	ATGAACGGATCATCTGCCAATGTGACTGTGGTTGTAGAGTATCGAGATTCCTTTGCTAAAGCTGTGACCAAGAATGTGATTGTGGTGGTCCTCAGCATCTCCATAAACTACATCAATGCAGCCCTCATTCAAACTTTTCGCAAGCATGAGATCTTCTACATGAATCCTCGATATATCCTGTTTTTTAACCTGGTGGTCAACGACATGATGCAAGTAACACTGACAGTCTTACTGTTTATCATCAGCTACACCCTCTACAAAATAAATGTCTCTGCCTGTTCCTTCGTCATCCTGCTTGCTCTGATCGCCACTGAAAACACCCCTCTGATCCTGGCCTGCATGGCAATAGAGTGCTACATCGCCATCTGCCTCCCCCTTCGCCATGTGCAGATCTGCACC…
OR52K1	EVM0010936.1	Olfactory Receptor Family 52 Subfamily K Member 1-like	Contig00190	5588	6526	MENVSVHKDFVLNGFTELGGLRPILFLPFFVMFVVSLSANSLLLYVVISQRSLHSPMCILIAGMAAVDLSLPLFFVPKMLLSFLFDWRGISLIGCLLQMHLIHFVGAFQSTLLVWMALDRYFAICTPLYYHKRMALPNFKHFMVPLVARNVLLITLFVSLSGRLSFCAGNVIDHCFCEHMALVEQACGSTAINNLVGLMSVFLIPVADFLFIAASYVVIFSSVLRSGSSGVKALHTCITHIVVITVSLTIALIAFLSYRIRNGLPAAVRVFFSTMYLLFPSCFNPVIYGVRTTEIRTHILRTLRSATCTFQR.	ATGGAGAACGTCTCCGTCCACAAAGACTTCGTCCTGAACGGTTTCACCGAGCTGGGAGGGCTGCGGCCCATCCTCTTCCTCCCTTTCTTCGTCATGTTTGTTGTGTCGCTGTCAGCCAACTCGCTGCTGCTGTACGTGGTCATTTCACAGCGAAGCCTCCACTCGCCCATGTGCATCCTCATCGCTGGCATGGCCGCCGTGGACCTGAGCCTACCGCTCTTCTTTGTCCCCAAAATGCTGCTGAGCTTCCTGTTTGACTGGAGGGGCATCTCTCTGATAGGCTGCCTGCTTCAGATGCACCTCATTCACTTTGTGGGAGCTTTTCAGTCCACACTGCTGGTGTGGATGGCTCTGGACCGCTACTTTGCCATCTGCACGCCACTTTACTACCACAAACGC…
OR52K2	EVM0008979.1	Olfactory Receptor Family 52 Subfamily K Member 2-like	Contig00190	10331	11326	MLEALSGRNSSHSSFVFRGFPELQTQRLLLALPFCASYLLVLLGNSLLVFVICSVEALHSPMFLLICMLCVVDILVVTAIVPNMLLGLLFHTNEISLAGCLTQMFFTHFLSSLESTLLLAMALDRYVAICHPLRYTELIDSSMLVKLLVFTLVRSGSVMATLVGLAGSLHFCGSNTIQHCYCDHMALVSLACGSTARNQAAGLAVIICFVGVDIPLIFFSYMKILSIVLRTAAAGEDRWKAFHTCGTHLIVMMCFYLVGSVTFLSHNLNMQIPTDLNTFMGLMYILFPATVNPIIYGVRTKEIRNGFLRIFRVRVKKIMTVKVSPAGNGQT.	ATGTTGGAGGCGCTGTCGGGCAGGAACTCGTCCCACAGCTCGTTCGTGTTCAGAGGTTTCCCGGAGCTGCAGACGCAGCGCCTCCTGCTGGCGCTGCCGTTCTGCGCCTCCTACCTGCTGGTGCTGCTGGGAAACTCTCTGCTGGTGTTTGTGATCTGCAGCGTGGAGGCGCTGCACAGCCCCATGTTCCTGCTCATCTGCATGCTTTGCGTTGTCGACATCCTGGTGGTGACGGCCATCGTGCCCAACATGCTCCTCGGCCTCCTGTTCCACACCAATGAGATCTCATTGGCCGGCTGCCTGACTCAGATGTTCTTCACTCACTTCCTGTCCTCGCTGGAGTCCACACTGCTGCTGGCGATGGCGTTGGACCGCTACGTGGCCATCTGCCACCCGCTG…
OR52N5.1	EVM0020760.1	Olfactory Receptor Family 52 Subfamily N Member 5-like	Lachesis_group12	364507	365457	MENYTYNSFILQMEGLKVTKDSMYPVFFFFFISYIVIMVMNVGILILICIDKNLHQPMYLIFCNLSVSDIIGSTHIVPRLLSDILLPPSERLISYYECVVQAFTTHTFGTTAHTVLMIMAFDRYVAICNPLRYAAIMTNKMVIKLTVSAWGVAFVLVGILLGLTIRLNRCRTKIMNPFCDNASLFKLSCENVFINNVYGLTFTVVLFTASIGSIVLTYTKITVVCLTSKNKSLNSKALKTCSTHLVVYLIMLISGFIVIIMHRFPQYSDYRKLSAILFVLVPGSLNPIIYGVQSKEMRKFLFEIFRSIKCIPWCKK.	ATGGAAAACTACACCTACAACAGCTTCATACTCCAGATGGAAGGGTTAAAGGTCACGAAGGATTCCATGTATCCTGTCTTTTTCTTTTTCTTTATTTCTTACATTGTCATAATGGTTATGAATGTAGGCATTTTGATTCTTATTTGTATTGACAAGAACCTTCACCAGCCTATGTATCTCATTTTCTGCAACTTGTCAGTCAGTGATATTATTGGAAGTACTCACATTGTTCCTCGTTTACTTTCAGACATTTTGCTGCCTCCATCTGAGCGCCTCATCAGTTATTATGAATGTGTAGTTCAGGCTTTCACCACACACACGTTTGGTACCACTGCTCACACTGTGCTCATGATTATGGCCTTTGACCGATATGTCGCCATCTGCAATCCCCTGCGTTAT…
OR52N5.2	EVM0007655.1	Olfactory Receptor Family 52 Subfamily N Member 5-like	Lachesis_group12	367166	368116	MENYTYNSFTLQMEGFKVTKESMYPVLTFFFISYIVIMVMNVGILTLICIDKNLHQPMYLIFCNLSVSDIIGSTNIVPRLILDILLPPSERLISYYACAVQAFTTQLFGTTAHTVLMIMAFDRYVAICNPLRYAAIMTNKMVIKLTVSAWGVAFVLVGILLGLTIRLNRCRTKIMNPFCDNASLFKLSCENVFINNVYGLTYTVVLLTSSIGSIVLTYTKITVVCLTSKNKSLNSKALKTCSTHLVVYLIMLLTGFIVIIMHRFPQHSNYRSLSAILFIIVPGSLNPIIYGVQSKEIRKFLSEKFQSIKCRPLCKK.	ATGGAAAACTATACCTACAACAGCTTCACACTTCAGATGGAAGGGTTCAAAGTTACGAAGGAGTCAATGTATCCTGTCTTGACTTTTTTCTTTATTTCCTACATTGTCATAATGGTTATGAATGTAGGCATTTTGACTCTTATTTGTATTGACAAGAACCTTCACCAGCCTATGTATCTCATTTTCTGCAACTTGTCAGTCAGTGATATTATTGGGAGTACTAATATTGTTCCCCGTTTGATTTTAGACATTTTGCTGCCTCCATCTGAGCGCCTCATCAGTTATTATGCATGTGCAGTTCAGGCTTTCACTACACAGTTGTTTGGTACCACTGCTCACACTGTGCTCATGATTATGGCCTTTGACCGATATGTAGCCATCTGCAATCCCCTGCGTTAT…
OR52N5.3	EVM0005795.1	Olfactory Receptor Family 52 Subfamily N Member 5-like	Lachesis_group12	369864	370814	MENYTYNSFTLQMEGFKVTKDSMYPVFFFFCISYIVIMVMNVGILILIFIDKNLHQPMYLIFCNLSVSDIIGSTNIVPRLISDILLPPSERLISYYECVVQAFTTQLFATTAHTVLMIMAFDRYVAICNPLRYAAIMTNKMVIKLTVSAWGVAFVLVGILLGLTIRLNRCRTLIMNPYCDNASLFKLSCESVFINNVYGLTFTVVLLTSSIGSIVLTYTKITVVCLTSKNKSLNSKALQTCSTHLVVYLIMLISGFIVIIMHRFPQYSVYRKLCAILFILVPGSLNPIIYGVQSKEIKILLLKIFRPRKHIPLCKK.	ATGGAAAACTACACCTACAACAGCTTCACACTCCAGATGGAAGGGTTCAAAGTTACAAAGGATTCCATGTATCCTGTCTTTTTCTTTTTCTGTATTTCCTACATTGTCATAATGGTTATGAATGTAGGTATTTTGATTCTTATTTTTATCGACAAGAACCTTCACCAGCCTATGTATCTCATTTTTTGCAACCTGTCAGTCAGTGATATTATTGGGAGTACTAACATTGTTCCCCGTTTGATTTCAGACATTTTGCTGCCTCCATCTGAGCGCCTCATCAGTTATTATGAATGTGTAGTTCAGGCTTTCACCACACAGTTGTTTGCTACCACTGCTCATACTGTGCTCATGATTATGGCCTTTGACCGATATGTCGCCATCTGCAATCCCCTGCGTTAT…
OR52N5.4	EVM0008893.1	Olfactory Receptor Family 52 Subfamily N Member 5-like	Lachesis_group12	372321	373271	MENYTYNSFTLQMEGFKVTKDSMYPVFFFFCISYIVIMVLNVGILILIFIDKNLHQPMYLIFCNLLVSDIIGSTNIVPRLISDILLPPSERLISYYECAVQAFTTQLFATTAHTVLMIMAFDRYVAICNPLRYAAIMTNKMVIKLTVSAWGVAFVLVGILLGLTIRLNRCRTKIMNPFCDNASLFKLSCESVFINNVYGLTFSVVLLTASIGSIVLTYTKITVVCLTSKNKSLNSKALKTCSTHLVVYLIMLFTGFIVIIIHRFPQYSDYGKLSAILFIIVPGCLNPIIYGVQSKEIQILLLKIFRSTKGVPLCKK.	ATGGAAAACTACACCTACAACAGCTTCACACTCCAGATGGAAGGGTTCAAAGTTACAAAGGATTCCATGTATCCTGTCTTTTTCTTTTTCTGTATTTCCTACATTGTCATAATGGTTTTGAATGTAGGTATTTTGATTCTTATTTTTATCGACAAGAACCTTCACCAGCCTATGTATCTCATTTTTTGCAACCTGTTAGTCAGTGATATTATTGGGAGTACTAACATTGTTCCCCGTTTGATTTCAGACATTTTGCTGCCTCCATCTGAGCGCCTCATCAGTTATTATGAATGTGCAGTTCAGGCTTTCACAACACAGTTGTTTGCTACCACTGCTCATACTGTGCTCATGATTATGGCCTTTGACCGATATGTCGCCATCTGCAATCCCCTGCGTTAT…
OR52N5.5	EVM0002826.1	Olfactory Receptor Family 52 Subfamily N Member 5-like	Lachesis_group12	374818	375768	MENYTYNSFILQIEGLKVTKDSMYPVFFFFFIFYIFIMVMNVGVLILICIDKNLHQPMYLIFCNLSVSDIIGSTHIVPRLLSDILLPPSERLISYYECVVQAFTTHIFGTTAHTVLMIMAFDRYVAICNPLRYAAIMTNKMVIKLTVSAWGVAFVLVGILLGLTIRLNRCRTKIMNPYCDNASLFKLSCESVFINNVYGLTFTVVLFIASIGSIVLTYTKITVVCLTSKNKSLNSKALKTCSTHLVVYLIMIFSGFIVIIMHRFPQYSDYRKLSAILFVLVPGSLNPIIYGVQSKEIQIVLLKIFRSTKGVPLNKN.	ATGGAAAACTACACCTACAACAGCTTCATACTACAGATTGAAGGCTTAAAGGTCACGAAAGATTCCATGTATCCTGTCTTTTTCTTTTTCTTTATTTTCTACATTTTCATAATGGTTATGAATGTAGGCGTTTTAATTCTTATTTGTATTGACAAGAACCTTCACCAGCCTATGTATCTCATTTTCTGCAACCTGTCAGTCAGTGATATTATTGGAAGTACTCACATTGTTCCTCGTTTACTTTCAGACATTTTGCTGCCTCCATCTGAGCGCCTCATCAGTTATTATGAATGTGTAGTTCAGGCTTTCACCACACACATATTTGGTACCACTGCTCACACTGTGCTCATGATTATGGCCTTTGACCGATATGTCGCCATCTGCAATCCCCTGCGTTAT…
OR52N5.6	EVM0017653.1	Olfactory Receptor Family 52 Subfamily N Member 5-like	Lachesis_group12	377293	380188	MENYTYNSFILQIEGLKVTKDSMYPVFFFFFIFYIFIMVMNVGVLILICIDKNLHQPMYLIFCNLSVSDIIGSTHIVPRLLSDILLPPSERLISYYECVVQAFTTHTFGTTAHTVLMIMAFDRYVAICNPLRYAAIMTNKMVIKLTVSAWGVAFVLVGILLGLTIRLNRCRTKIMNPYCDNASLFKLSCESVFINNVYGLTFTVVLFIASIGSIVLTYTKITVVCLTSKNKSLNSKALKTCSTHLVVYLIMIFTTVARTPRWRGVARARSTPLAALIVIIMHRFPQYSDYRKLSAILFVLVPGSLNPIIYGVQSKEIRKLLFEIFHSIKCLPL.	ATGGAAAACTACACCTACAACAGCTTCATACTACAGATTGAAGGCTTAAAGGTCACGAAAGATTCCATGTATCCTGTCTTTTTCTTTTTCTTTATTTTCTACATTTTCATAATGGTTATGAATGTAGGCGTTTTGATTCTTATTTGTATTGACAAGAACCTTCACCAGCCTATGTATCTCATTTTCTGCAACCTGTCAGTCAGTGATATTATTGGAAGTACTCACATTGTTCCTCGTTTACTTTCAGACATTTTGCTGCCTCCATCTGAGCGCCTCATCAGTTATTATGAATGTGTAGTTCAGGCTTTCACCACCCACACGTTTGGTACCACTGCTCACACTGTGCTCATGATTATGGCCTTTGACCGATATGTCGCCATCTGCAATCCCCTGCGTTAT…
OR52N5.7	EVM0012084.1	Olfactory Receptor Family 52 Subfamily N Member 5-like	Lachesis_group12	431452	432396	MENYTYNSLTLQLEGLNISNDSTYPIFLFILFSYFFIIVANVSIAVLVFIDKNLHQPMYLLFYNLSVNDILGNSILLPRLLADMLRPPSERLINYYECVAQAFTTHMFSTTAHTVLMIMAFDRYVAICYPLRYAAIMTNKMVIKLTVSAWGVAFVLVGILLGLTIRLNRCRTLIRSPYCDNAALFKLSCENVFINNVYGLTFTVVLFTGSIGSIVLTYSKITVICLTTKNKSLNSKALKTCSTHLVVYLIMLLSGMCIILLHRFPQFAEYRKLAAVLYHIIPGSLNPIIYGMQSKEIQIFLSKLFASKKVLASP.	ATGGAAAACTACACCTACAACAGCCTCACATTACAGCTCGAGGGGTTAAATATCTCAAATGATTCTACATACCCTATTTTTCTTTTTATCCTTTTTTCATACTTTTTTATTATAGTTGCTAATGTGAGCATTGCTGTTCTGGTTTTCATTGACAAGAACCTCCACCAGCCAATGTATCTTCTTTTTTACAACCTATCAGTCAATGACATACTAGGAAATTCTATTCTGTTGCCCCGTTTGTTAGCAGACATGCTGCGCCCTCCATCTGAGCGTCTCATAAATTATTATGAGTGTGTAGCTCAAGCTTTTACCACACACATGTTCAGTACTACTGCTCACACTGTGCTCATGATTATGGCCTTTGACCGATACGTGGCCATCTGTTATCCACTGCGTTAT…
OR52N5.8	EVM0007276.1	Olfactory Receptor Family 52 Subfamily N Member 5-like	Lachesis_group12	434900	435838	MENYTYNSVTLQLEGLNVSKNSVYPVFLFFFFSYLFIIVTNVGIAVLVFIDKNLHQPMYLLFCNLPLNDILGNSIMVPRLLMDLLRLPPERHISYYECVVQAFTSHMFGTTTHTVLMIMAFDRYVAICNPLRYAAIMTNKMVIKLTVSAWGVAFVLVGILLGLTMRLNRCRTLIMNPYCDNASLFKLSCENVFINNVYGLTFTVVLLTSSIGSIVLTYTKITVVCLTSKNKSLNSKALQTCSTHLVVYLIMLITGMFNIALHRFPQYSEYRKVCSIMFHIIPGSLNPIIYGVQFKEIRIFLSKLFASKKILP.	ATGGAAAACTACACCTACAATAGCGTAACATTACAGCTGGAGGGGTTAAATGTCTCAAAGAATTCTGTCTATCCTGTCTTTCTTTTCTTCTTCTTCTCCTACCTGTTCATAATAGTTACAAATGTAGGCATTGCTGTCCTTGTTTTTATTGACAAGAACCTTCACCAGCCTATGTACCTTCTTTTTTGCAACCTACCCTTAAATGATATACTTGGCAACTCTATCATGGTTCCCCGTTTACTAATGGACTTGTTGCGCCTTCCCCCTGAACGTCACATCAGTTATTATGAATGTGTAGTTCAAGCTTTTACCTCACACATGTTTGGTACCACTACTCATACTGTGCTCATGATTATGGCCTTTGACCGATATGTCGCCATCTGCAATCCCCTGCGTTAT…
OR52N5.9	EVM0002618.1	Olfactory Receptor Family 52 Subfamily N Member 5-like	Lachesis_group12	439309	440253	MENYTYNSLTLQLEGLNVSQSSVYPIFLLILFAYLFIMIANVGIVVLVFMDKNLHTPMYLLFCNLPLNDIVGNSIMLPRLLSDILQLPSELLISYYECVVQAFTTHMFGTTTHTVLMIMAFDRYVAICNPLRYAAIMTNKMVIKLTVSAWGVAFVLVGILLGLTIRLNRCRTKIMNPYCDNASLFKLSCESVFINNVYGLTFTVVLLTSSIGSIVLTYTKITVVCLTSKNKSLNSKALQTCSTHLVMYLIMLVSGFIVIILHRFPQYSDYRKLSAILFHIVPGSLNPIIYGVQSAEICKSLSKVLRSKPVIPFF.	ATGGAAAACTACACCTACAACAGTCTCACGCTCCAGCTGGAGGGGTTAAATGTCTCACAGAGCTCTGTCTATCCCATCTTTCTCTTAATATTATTTGCCTATCTGTTCATAATGATTGCAAACGTGGGCATTGTTGTTCTGGTTTTCATGGACAAGAACCTTCACACACCCATGTACCTGCTTTTTTGCAACCTGCCACTCAATGACATTGTTGGAAATTCGATCATGTTGCCCCGGTTACTTTCTGACATTTTGCAGCTTCCCTCTGAGCTCCTCATCAGTTATTATGAATGTGTAGTTCAGGCTTTCACCACACACATGTTTGGTACCACTACTCATACTGTGCTCATGATTATGGCCTTTGACCGATATGTCGCCATCTGCAATCCCCTGCGTTAT…
OR52N5.10	EVM0004065.1	Olfactory Receptor Family 52 Subfamily N Member 5-like	Lachesis_group12	458177	459133	MENQTFVGEILTLEALKVTSRSSIPAFILLLLVYIFILVTNVGLVVLVLRSQSLQQPMYLLLCNMNINDLFGATIMIPHVLRDLLTSQSARYIRYIDCAVQAFCVHLHASASHTVLMIMAFDRYVAICNPLRYATIMTSRMVVKLSVAAWGTAFILVLILVGLSVRLSRCRSFISNPFCDNASLFKLSCESVLINNIYGLTYTVVLLGSSIGSVTITYLRIAAICVLSKNKALNSRALQTCATHLAVYIILLVSGFIIVILHRFPQLSDHRKVASVLGHVALPALNAAIYGLQIKEVRQRIVTLFHNSKVADGSKMRA.	ATGGAAAACCAGACTTTTGTGGGGGAGATCCTGACCCTGGAGGCATTAAAGGTCACTTCCCGGTCCTCTATCCCTGCCTTCATCCTCCTGCTCCTTGTCTACATCTTCATTCTGGTGACCAACGTGGGCCTGGTAGTCCTGGTCTTGAGGAGTCAGAGCCTGCAGCAGCCCATGTACCTGCTCCTCTGCAACATGAACATTAATGACCTTTTTGGAGCCACAATCATGATTCCTCACGTCCTCAGAGATCTGCTGACATCACAGTCAGCGCGCTACATTCGTTATATTGACTGTGCTGTTCAGGCCTTTTGTGTTCACCTGCATGCGAGCGCCTCGCACACTGTGCTCATGATCATGGCCTTTGACCGCTATGTGGCCATCTGCAACCCTCTGCGCTAC…
OR52N5.11	EVM0006555.1	Olfactory Receptor Family 52 Subfamily N Member 5-like	Lachesis_group12	461479	462423	MENQTLNSFTLQLEGLKLTEDSVYPAFAFLLFCFLLVMITNVGIVVMVFIDKNLHQPMYLLFCNLPFNDILGNAILIPRLLSDILLPPSERLISYNECVVQAFSAHIFGTTSHTMLMIMAFDRYVAICNPLRYAAIMTNKMVIKLTVSAWGVAFVLVGILLGLTIRLNRCRTKIMNPYCDNASLFKLSCESVFINNVYGLTFTVVLLTSSIGSIVLTYTKITVVCLTSKNKSLNSKALQTCSTHLSIYLIMITCGMLIIILHRFPQYSDYRKLASIMFHIVPCSLNPIIYGVQSKEIRKFLSKLFQPRKIIPSL.	ATGGAAAACCAAACATTGAACAGCTTTACCCTCCAGCTGGAGGGACTAAAGCTCACAGAGGATTCTGTCTACCCCGCCTTTGCTTTTTTATTATTTTGTTTCCTACTTGTCATGATAACAAATGTAGGTATCGTTGTTATGGTTTTCATTGACAAGAATCTTCACCAGCCAATGTACCTTCTATTCTGCAACCTGCCCTTCAATGACATACTTGGAAACGCAATCTTAATTCCCCGGCTGCTTTCGGACATTTTGCTGCCTCCGTCTGAGCGCCTCATCAGTTATAATGAATGTGTGGTCCAAGCTTTTAGTGCACACATATTCGGAACCACCTCCCACACTATGCTCATGATTATGGCCTTTGACCGATATGTCGCCATCTGCAATCCCCTGCGTTAT…
OR52P1	EVM0016386.1	Olfactory Receptor Family 52 Subfamily P Member 1-like	Lachesis_group11	14699015	14699977	MFYTNVTRIKQFFILGFPGLSPEYYDLVSAVLLLLFLVIAVGNTFILIFVKCEKSLHKPTYIIFCHLALTDLMFGTVTLPKLISKYWFDDSIISFYGCFAQMYFIHFIGATHSFILMVMALDRFIAICAPLRYPAVVTNSTVSLLCGISWFMPISWMIGIVLDALTLPFCNSNIIVQCYCDHIAITSLGCENVREVQIVAFGLAMVSLLVPLTFIIFSYFSIIVSVMRMSRSDGRVKTLSTCTPQLLITFLYYMPRCFVYLANNVGFTFSLPVRIVVVMMYSLLPAAVNPIIYCFKTKAIKENLQKRFLRNKINIGIKTG.	ATGTTTTACACCAATGTCACAAGGATAAAACAGTTCTTCATCCTCGGATTTCCTGGACTTTCCCCGGAGTATTATGATCTTGTGTCAGCCGTGCTTCTTCTTCTCTTCTTAGTTATAGCTGTAGGAAATACTTTCATTTTAATCTTTGTTAAGTGCGAAAAGTCTCTTCACAAACCTACATATATCATATTTTGCCACTTGGCATTAACAGACTTAATGTTTGGGACGGTCACGCTTCCAAAGCTTATATCAAAATATTGGTTTGATGACAGCATTATTTCATTTTATGGATGCTTTGCACAAATGTATTTCATTCATTTCATAGGGGCGACTCATTCTTTCATCCTGATGGTGATGGCACTTGATCGTTTCATTGCCATATGTGCTCCACTGCGCTAC…
OR52R1	EVM0023479.1	Olfactory Receptor Family 52 Subfamily R Member 1-like	Lachesis_group1	25073003	25078455	MVLFPKPSTMFTILPQRLVKSLQNALVNITAVYRDTFSTAVIKNVITVVLCVSINYVNSTLVHTFKKHQVFNMNPRYILYIHLVINDIILLTLFTLVQLLSYIVFTLNVSLCILLLTTAVFANNNNPLTLAVMAVECYIAICFPLHHTQMCTIKKTYVIIGLIWIISAISIIPDLFVVLATESLEFFHSRVFCLRENVFRKAELTQKRDIFNTVLLVIVWLTLFYAYFRILFAAQAATADAKKAKNTVVLHGFQLLLCMLIYVFHVMIEGLTYLFPQAVLAIRFATSIFVQVLPRLISPLVYGLRDKTFRMYLKRYLMLPRNTRKTCPKKPS.	ATGGTACTATTCCCAAAGCCAAGCACTATGTTTACTATATTACCTCAGCGTCTCGTGAAAAGTTTGCAAAATGCGCTGGTTAATATCACAGCTGTGTATCGGGACACCTTCAGCACGGCTGTAATCAAGAATGTTATTACTGTAGTTCTCTGCGTCTCCATCAACTATGTCAACAGCACCCTGGTACACACATTCAAAAAACATCAGGTTTTCAACATGAACCCTCGCTATATCCTGTACATCCATCTGGTTATCAATGACATTATCCTGCTGACCCTCTTCACACTTGTTCAGCTGCTGAGTTACATTGTTTTCACTCTCAATGTCTCCTTGTGCATACTGCTGCTAACAACTGCTGTGTTTGCAAATAACAACAATCCCCTAACACTGGCTGTTATG…
OR52Z1	EVM0019929.1	Olfactory Receptor Family 52 Subfamily Z Member 1-like	Lachesis_group11	14702639	14703613	MITYTNITTIKNFIITGFPGLPPEYHGPVSALLLLMFLAIVFGNAFISVVVLFERTLHKPTYLIFFHLAMTDIAFGIVTLPKVIAIYWWNDTISSFGACFTQMYFVHSLGAIHSLILLIMALDRFVAILFPFRYPVVVTNKLVSIACCLCWSLTFIRMMGIVLHALTLPYCDRNIITQCYCDHLSVTQLGCGDGVAYVKEVALANALVTLLVPLSFIIISYFLIIIAVLKMSHTEQRHKVLSTCIPQIFITCLYYIPRCFVYITHNLGYRLDADTRTVITMMYSLVPAIVNPLIYCLKTKDIKDALIRRFKNRKIHIANKFDHK.	ATGATAACATACACTAATATAACAACCATAAAAAACTTTATCATCACTGGATTTCCTGGACTGCCACCTGAGTATCATGGACCAGTGTCTGCTCTGCTTCTCCTCATGTTCCTGGCTATTGTTTTTGGCAATGCTTTCATCTCCGTCGTTGTTTTGTTTGAGAGGACTCTTCACAAACCAACATACTTGATCTTTTTTCACCTCGCGATGACAGACATTGCATTTGGCATTGTGACTCTTCCAAAGGTAATTGCCATCTATTGGTGGAATGATACGATATCTTCATTTGGAGCCTGCTTCACACAAATGTATTTTGTCCATTCCCTGGGAGCTATTCATTCTTTAATTCTGTTGATTATGGCTTTGGATCGCTTCGTTGCCATATTGTTTCCTTTTCGA…
OR56A3.1	EVM0016169.1	Olfactory Receptor Family 56 Subfamily A Member 3-like	Lachesis_group11	13855077	13856012	MAVNSSVIGAGPPVYKINDKVIIVQVLVSVFLCINFLQIITFLMKDFFYTTMRYILFAITLLSDCLFLLMTDILLILSYLRITIQMWLCLIIYIVLSVYTFVTPVTLTVMTLERYVAICMPLRHGELCSTRRALHCILIIHGLSSVPCIVVLSIFFASVAHSFYIQSRVCSVEMFIIHRWQGHLRSAISQFYFLVMCIAIVFSYVKIIKVAKAASGEDKKTTWKGLRTVILHAFQLLLCLIQLWCPFIEAAVLQINLMLYVNVRYFNYIAFILSPRCLSPLIYGLRDEMFFHAMKYYVLCGLYKKPLHFYS.	ATGGCAGTCAATAGCTCTGTGATTGGTGCTGGACCCCCAGTGTACAAGATCAATGATAAAGTTATTATTGTTCAGGTTTTGGTGTCAGTTTTCCTTTGCATCAATTTTTTGCAAATCATAACTTTCCTCATGAAAGATTTCTTCTATACAACCATGCGCTACATCCTATTTGCTATTACGCTACTGTCTGACTGTTTGTTTTTACTCATGACTGATATCCTGCTTATTTTGAGCTATTTGCGTATCACCATACAAATGTGGTTGTGTCTCATTATATATATTGTCTTGTCTGTGTACACCTTTGTAACACCAGTTACGCTGACAGTAATGACGTTGGAGCGCTATGTGGCCATTTGCATGCCCCTGCGACATGGAGAACTGTGCTCCACACGCAGAGCT…
OR56A3.2	EVM0007938.1	Olfactory Receptor Family 56 Subfamily A Member 3-like	Lachesis_group11	13868022	13868975	MADNNSVTGGESLVRKINERVLLVQILVLLFLCINVMLLSTFFMRDFFYTTMRYILFAHTLLSDCLTLVLTNLLLILTYFSVAVQMWFCTILFTLSSLCNFVTPVTLTAMTLERYVAICMPLRHGELCSTRRALHCILIIHGLSSVPCIVVLSIFFASVAHSFYTQSRLCSVETFILHRWQGHLRSAISQFYFLVMCIAIIFTYAKIMKVAKAASGEDKKTTWKGLRTVMLHAFQLLLCLIQLWCPFIEAAVLQINLMLFINVRYFNYITFILAPRCLSPLIYGLRDEKFFHALKYNVLCGFVKNWSSDPQKSLLHI.	ATGGCTGATAATAATTCAGTGACTGGAGGTGAATCTTTAGTGCGCAAAATCAATGAGCGGGTGCTTTTGGTTCAGATTTTGGTGTTGCTTTTCCTTTGCATTAACGTTATGCTACTTTCAACCTTTTTTATGAGGGATTTCTTTTACACAACCATGCGTTACATCTTATTTGCTCATACACTTCTGTCTGATTGTCTCACTTTGGTTCTGACAAATCTTTTGCTCATCCTAACTTATTTTAGTGTTGCTGTGCAAATGTGGTTTTGTACCATTTTGTTTACTCTGTCGTCTCTGTGTAATTTTGTAACACCAGTTACGCTGACAGCAATGACCCTGGAGCGCTATGTGGCCATTTGCATGCCCCTGCGACATGGAGAGCTGTGCTCCACACGCAGAGCT…
OR56A3.3	EVM0021433.1	Olfactory Receptor Family 56 Subfamily A Member 3-like	Lachesis_group11	13870670	13871608	MADNNSVTGGESLVRKINERVLLVQILVLLFLCINVILLSTFFMRDFFYTTMRYILFAHTLLSDCLTLIVTNLLLNLSYFRVTVQMWLCTIMFTLSSLCNFVTPVTLTAMTLERFVAICMPLRHGELCSTRRALHCILIIHGLSSVPCIVVLSIFFASVAHSFYTQSRICSVEMFILHRWQGHLRSAISQFYFLVMCIAIIFTYVKIMKVAKAASEEDKKSTWKGLRTVMLHAFQLMLCLIQLLCPFIEAAVLQINLMLYVNVRYFNYITFILAPRCLSPLIYGLRDEKFFHALKYDVLCGFVKNWSSDPQK.	ATGGCTGATAATAATTCAGTGACTGGAGGTGAATCTTTAGTGCGCAAAATCAATGAGCGGGTGCTTTTGGTTCAGATTTTGGTGTTGCTTTTTCTTTGCATTAATGTTATACTACTTTCAACCTTTTTTATGAGGGATTTCTTTTACACAACCATGCGTTACATCTTATTTGCTCATACACTTCTGTCTGATTGTCTCACTTTAATTGTGACAAATCTTTTGCTCAATCTAAGCTATTTTCGAGTTACTGTACAAATGTGGCTATGTACCATTATGTTTACTCTGTCTTCTCTGTGTAATTTTGTAACACCAGTTACGCTGACAGCAATGACCCTGGAGCGCTTTGTGGCCATTTGCATGCCCCTGCGACATGGAGAGCTGTGCTCCACACGCAGAGCT…
OR56A4	EVM0010213.1	Olfactory Receptor Family 56 Subfamily A Member 4-like	Lachesis_group12	598968	601547	MLNVSSSQANITVGLQYRRILEIVLSSVPITLPCIMFFFINGTMLFTLRSKPVFRETSRILLYNLLFADTVLLVHSQFIYIFSAFRISMTYPVCGVIIVVGNLANVISPLTLVVMSVERYVAVCYPLRHATIITVRNTGLAICVVWAISSLNVLIHFFLLLHFSVEYYENLRMKDFCSTTVLLLSPVSDFYEKAYTYLTFVSACVAVISSYIGVMVAARSASTDKSSARKARNTLLLHLVQLGLSVSSTIHNPLVATITKTFDRVAMLRVMSVFYVFMILAPRCLSALIYGIRDQTIRPILMSNLCLNLCFVKPPVTFFCITSFLQTLYCWHTVSSCTCWLLLE.	ATGTTAAATGTAAGTTCTTCACAGGCTAATATTACTGTTGGACTGCAGTACCGAAGGATACTGGAAATTGTGTTGTCCTCTGTTCCAATTACACTGCCATGCATCATGTTTTTCTTCATTAATGGGACCATGTTATTCACCTTGAGGAGTAAACCTGTGTTTCGTGAAACCTCCCGTTACATTCTTCTGTATAACCTCCTGTTTGCAGACACTGTACTGCTGGTACATAGTCAGTTTATATACATTTTCAGTGCTTTTAGAATATCAATGACATATCCTGTATGTGGTGTTATAATTGTAGTCGGTAATCTCGCAAATGTGATCTCCCCTCTCACACTGGTGGTGATGTCGGTGGAGAGATACGTAGCTGTGTGCTACCCACTGAGGCATGCTACCATC…
OR6M1.1	EVM0004683.1	Olfactory Receptor Family 6 Subfamily M Member 1-like	Lachesis_group9	7012682	7013608	MENSTEVVSFVLAAYGDIGELRYLYFSIMLLWYSIICVSNTMLIVVIFVDKRLHEPMYILLCNLFVNEIGGSTSLYPLMLSQMFSDTHEVTLPWCFLQMCSVYTSASVEFCSLAAMAYDRYVAICHSLYYNIIMNTGRVGLIILLVWTYSFVNFIFSFAFIIRLKLCGNVIDKVFCDHHLIIKLACSASVLTSITDLLFAFMTMVIPFSLILVSYTKILAVCLSTSKENKQKAITTCTPQIVSVSNIFVGCFFHFVDSRFDVSHVPDKLRVILSVYVLIFQPMITPFMYGFNLPKIRQACKRYLLKTK.	ATGGAGAACTCAACTGAGGTTGTGTCTTTTGTCCTGGCAGCCTACGGTGATATTGGAGAGTTAAGATACCTTTATTTCAGTATCATGCTGCTATGGTACTCAATCATCTGTGTGTCCAACACAATGCTTATTGTTGTTATATTTGTGGACAAAAGGTTGCATGAGCCCATGTATATATTACTCTGTAATTTATTTGTGAATGAAATCGGTGGCAGCACATCACTGTATCCTCTTATGCTCTCACAGATGTTTTCTGATACCCATGAAGTGACCCTGCCGTGGTGCTTTCTGCAGATGTGTTCTGTGTACACAAGTGCAAGTGTTGAGTTTTGTAGTTTAGCAGCCATGGCCTACGACAGATATGTGGCTATCTGTCATTCTTTATATTACAATATCATT…
OR6M1.2	EVM0019791.1	Olfactory Receptor Family 6 Subfamily M Member 1-like	Lachesis_group9	7016992	7017918	MENSTEVVSFVLAAYGDIGELRYLYFSIMLLWYSIICVSNTMLIVIIFVDKRLHEPMYILLCNLFVNEIGGSTSLYPLMLSQMFSDTHEVTLPWCFLQMCSVYTSASVEFCSLAAMAYDRYVAICRPLYYNIIMNTGRVGLIILFVWTYSFVNFIFSFAFIIRLKLCGNVIDKVFCDHHLIIKLACSVSVLNNISDLLFASVTIVIPFSLISVSYSKILAVCLSTTKENKQKAITTCTPQIVSVSNLFVGCFFHFVDSRFNVAHVPDKLRVILSVYILICQPVITPFMYGFNLPKIRQACKRFVFERK.	ATGGAGAACTCAACTGAGGTTGTGTCTTTTGTCCTGGCAGCCTATGGTGATATTGGAGAGTTAAGATACCTTTATTTCAGCATCATGCTGCTGTGGTACTCAATCATCTGTGTGTCCAACACAATGCTTATTGTTATTATATTTGTGGACAAAAGGTTGCATGAGCCCATGTATATATTACTCTGTAATTTATTTGTGAATGAAATCGGTGGCAGCACATCACTGTATCCTCTTATGCTCTCACAGATGTTTTCAGATACCCATGAAGTGACCCTGCCGTGGTGCTTTCTGCAGATGTGTTCTGTGTACACAAGTGCAAGTGTTGAGTTTTGCAGTTTAGCAGCCATGGCCTACGACAGATATGTGGCTATCTGCCGTCCTTTATATTACAATATCATT…
OR6N1.1	EVM0003120.1	Olfactory Receptor Family 6 Subfamily N Member 1-like	Lachesis_group9	7004836	7005783	MSNISKILVFSLSGFGATVNYRTTLFSLTLLCYCFILMVNVGLIVTIILDQNLHDPMYIFLCNLCINGLYGTAAFYPKFAFDLLSDIQLISYVGCFLQVFVIYSYATIDFSLLALMAYDRYVAICRPLEYHSVMSLRRIVLLVSIAWLVPLGCEVVVISLTSKLKLCGSHIQKLYCENWSIVKLACGSTATNSIVGLIVISFYCGHVLFIVFSYVLLVKSALKSKEGRRKFMQTCLPHLLCLFNVTAALLFDTMYSRYGSASVPQNLKNLMAVQFLMMPPILNPIIYGLILSKIRSRVVSVCMRAGQSFKLRLKA.	ATGAGTAATATATCTAAAATACTTGTGTTTTCCCTGTCTGGCTTTGGTGCAACAGTCAACTACAGAACCACTCTTTTCTCTCTCACTTTACTGTGTTATTGCTTCATTTTGATGGTAAATGTTGGGCTCATTGTAACTATCATACTGGATCAAAACCTTCATGATCCCATGTACATTTTTTTGTGTAACCTATGCATTAATGGGCTTTATGGCACTGCAGCTTTTTATCCCAAATTTGCTTTTGATCTTCTGTCTGATATTCAGTTAATATCATATGTAGGATGCTTCTTGCAAGTCTTTGTTATATATTCCTATGCGACAATCGACTTCTCCCTATTAGCTCTCATGGCCTATGACAGATATGTGGCCATATGTCGACCTCTGGAGTATCACTCTGTC…
OR6N1.2	EVM0016675.1	Olfactory Receptor Family 6 Subfamily N Member 1-like	Lachesis_group9	7007276	7008220	MPNTSNVLVFSLSGFSVIFDYRIILFFLTLITYCLILMVNVTLVLTIILTQNLHEPMYIFLCNLCMNGLYGTAGFHPKFVSDLLSNIQVISYAGCLLQVYVIYSNAMVDYSLLALMAYDRYVAICRPLEYHSVMSVRRTVVLITLAWLFPLSAEAFMISLTARLKLCGSHIQKLYCDNWSIVKLACSSTAANNVVGLLFLSFYCAHVLFILLSYVRLIKSALKSKEGRRKFTQTCVPHLLCLFNVTTALLFDIMYARYGSSSVPQSLKNFMSVQFLIIPPLLNPVIYGLILTKIRNRMIYLWMMSRQRFKLTLK.	ATGCCCAATACATCCAATGTACTTGTATTTTCACTGTCAGGCTTTAGTGTCATATTTGACTATAGAATCATTCTTTTTTTTCTCACGTTAATTACTTATTGTCTCATTTTGATGGTGAATGTGACTCTTGTTTTAACCATTATACTGACTCAAAACCTTCATGAACCCATGTACATTTTTCTGTGTAACCTGTGCATGAACGGACTTTATGGCACGGCAGGTTTTCACCCTAAATTTGTGTCTGACCTTCTTTCCAATATTCAGGTAATATCGTATGCAGGGTGTCTCTTGCAAGTCTATGTTATATATTCCAATGCAATGGTTGACTACTCTCTATTAGCTCTCATGGCTTATGACAGATACGTGGCGATATGTCGACCTCTGGAATATCACTCTGTC…
OR6N2.1	EVM0006848.1	Olfactory Receptor Family 6 Subfamily N Member 2-like	Lachesis_group9	595061	596011	MRSNSSLNPAYFQLTLFADYGSLRYVFFSLCLLVYMAIISANMVIILTVCLVKSLHQPMYIFICCLSVNSLYGSAGLFPRFLMDVLSDTHLISRPFCFIQTYVIYTYASYELMILSIMAYDRLVAICQPLHYHSKMTHRMVRGLIVFAVVYPAFTISIGIFLAVQLPLCGNKLHKLFCTNGTIVQLSCVDTTMINIVGQYVAVTTIFIPLFFVLYSYLRILLVCRRSSSEFKGKALQSCLPHIVTFVTFSFAVFSEVTLNRTEADKINPFITVVFSLEYLIIPPINNPLVYGLKLPQLRGVVFRFLTCKIGPVTIM.	ATGAGGAGCAACAGCAGCCTGAACCCAGCCTACTTTCAGCTCACACTCTTTGCAGATTATGGCTCTCTCAGATATGTCTTCTTCAGTCTGTGTCTGTTGGTCTACATGGCCATCATCTCTGCTAACATGGTCATCATACTGACAGTGTGCCTGGTCAAGTCTCTGCATCAGCCCATGTATATTTTCATCTGCTGTCTGTCTGTAAACTCTCTGTACGGCTCAGCCGGCCTCTTCCCCAGGTTCCTGATGGACGTCCTGTCAGACACTCACCTCATCTCACGTCCGTTTTGCTTCATCCAGACGTATGTTATTTACACATATGCATCGTATGAACTGATGATTCTCAGCATCATGGCCTATGACAGGTTGGTTGCTATCTGCCAGCCTTTACACTATCAC…
OR6N2.2	EVM0015329.1	Olfactory Receptor Family 6 Subfamily N Member 2-like	Lachesis_group9	602779	603738	MRSNSSLNPAYFQLTLFADYGSLRYVFFSLCLLVYMAIISANMVIILTVCLVKSLHQPMYIFICCLSVNSLYGSAGFFPRFLMDVLSDTHLISRLSCFTQTYVIYTYASYELMILSIMAYDRLVAICQPLHYHSKMTHRMVRGLIVFAVVYPAFTISIGIFLSFRLPLCGNKLHKLFCTNWPIVQLSCVDTTLNNIVGQYITLTTIFIPLFFVLYSYLRILLVCRRSSSEFKGKALQSCLPHIVTFVTFSFALFSEVSLNRIEADKINPFITVVFSLEYLIIPPINNPLVYGLKLPQLRGVVFRFLTTCKFSHSSKVVK.	ATGAGGAGCAACAGCAGCCTGAACCCAGCCTACTTTCAGCTCACACTCTTTGCAGATTATGGCTCTCTCAGATATGTCTTCTTCAGTCTGTGTCTGTTGGTCTACATGGCCATCATCTCTGCTAACATGGTCATCATACTGACAGTGTGCCTGGTCAAGTCTCTGCATCAGCCCATGTATATTTTCATCTGCTGTCTGTCTGTAAACTCTCTGTACGGCTCAGCCGGCTTCTTCCCCAGGTTCCTGATGGACGTCCTGTCAGACACTCACCTCATCTCACGTCTGTCATGCTTCACGCAGACGTATGTTATTTACACATATGCATCATATGAACTGATGATTCTCAGCATCATGGCCTATGACAGGTTGGTTGCTATCTGCCAGCCTTTACACTATCAC…
OR6N2.3	EVM0013473.1	Olfactory Receptor Family 6 Subfamily N Member 2-like	Lachesis_group9	605097	606056	MRSNSSLNPAYFQLTLFADYGSLRYVFFSLCLLVYMAIISANMVIILTVCLVKSLHQPMYIFICCLSVNSLYGSAGFFPRFLMDVLSDTHLISRPFCFIQTYVIYTYASYELMILSIMAYDRLVAICQPLHYHSKMTHRMVRGLIVFAVVYPAFTIGIGIFLAVQLPLCGNKLHKLFCTNWAIVQLSCVNTTNNNIVGQYVAVTTIFIPLFFVLYSYLRILLVCRRSSSEFKGKALQSCLPHIVTFVTFSFALFGEVTLNRIEADKINPFITVVFSLEYLIIPPINNPLVYGLKLPQLRGVVFRFLMTRKFSHSSKVVK.	ATGAGGAGCAACAGCAGCCTGAACCCAGCCTACTTTCAGCTCACACTCTTTGCAGATTATGGCTCTCTCAGATATGTCTTCTTCAGTCTGTGTCTGTTGGTCTACATGGCCATCATCTCTGCTAACATGGTCATCATACTGACAGTGTGCCTGGTCAAGTCTCTGCATCAGCCCATGTATATTTTCATCTGCTGTCTGTCTGTAAACTCTCTGTACGGCTCAGCCGGCTTCTTCCCCAGGTTCCTGATGGACGTCCTGTCAGACACTCACCTCATCTCACGTCCGTTTTGCTTCATCCAGACGTATGTTATTTACACATATGCATCGTATGAACTGATGATTCTCAGCATCATGGCCTATGACAGGTTGGTTGCTATCTGCCAGCCTTTACACTATCAC…
OR6N2.4	EVM0013419.1	Olfactory Receptor Family 6 Subfamily N Member 2-like	Lachesis_group9	608288	609229	MDDTLNVTNVTQHLIFTGHVEVETYRYLYFVLMFTVYILIICCNSVVVYVIWNHQNLHEPMYIFIAALLINSVLFSTVVYPKLLIDFLSDEQIITYSGCLCQFHLFYSLGASEFLLLAAMAYDRYVSICKPLQYASIMTKTTITVILALAWLLPASQVAVPAGLSADKKLCSFSLKGVFCNNTVYKLRCVTSREQIIHDMVILLNVALVPMLFIVFTYTRILIISYRSSREVRRKAAQTCLPHLIVLINFSCLCAYDVISVQLESDIPKIVRLIMTLQIIMYHPLFNPIMYGVKMKEISKHLKKLFCSAKMIK.	ATGGACGATACATTAAATGTCACAAATGTAACACAACACTTAATATTTACAGGTCATGTGGAAGTGGAAACATACAGATATCTCTATTTTGTGCTTATGTTCACAGTATATATTCTAATAATCTGCTGTAATTCTGTTGTTGTGTATGTTATCTGGAATCACCAAAACCTCCATGAGCCGATGTACATTTTCATTGCAGCTTTGTTAATCAACTCTGTCCTTTTCAGCACTGTGGTCTACCCAAAGCTTTTAATCGACTTTTTATCAGATGAACAGATCATAACTTACTCTGGTTGTCTTTGTCAGTTCCATTTATTTTACTCTTTAGGTGCTTCAGAGTTCTTACTGTTGGCAGCTATGGCCTATGACAGGTATGTGTCGATATGTAAACCTCTGCAG…
OR6N2.5	EVM0015862.1	Olfactory Receptor Family 6 Subfamily N Member 2-like	Lachesis_group9	610858	611784	MDDVLNVSYLIFAGHVEVETYRYLYFVLMFTVYILIICCNSVVVYVIWNHQNLHEPMYIFIAALLINSVLFSTVVYPKLLIDFLSDEQIITYSGCLCQFHFFYSLGGSEFLLLAAMAYDRYVSICKPLQYATIMTKTTITVILVLAWLLPAFQLTIPTALTAKEKLCSIDIKGIFCNNKLYKLQCGNTTARLVRDMVILLNVALVPMLFIVFTYTRILIISYRSSREVRRKAAQTCLPHLIVLINLSCLCGYDVIIAGLEAHFPKIVSLIMTLQLILYHPLFNPIMYGLKMKEISKHLRRLLSPAKLK.	ATGGACGATGTATTAAATGTCTCATATTTAATATTTGCAGGGCATGTGGAAGTGGAAACATACAGATATCTGTATTTTGTGCTTATGTTCACAGTATATATTCTAATAATCTGCTGTAATTCTGTTGTTGTGTATGTTATCTGGAATCACCAAAACCTCCATGAGCCGATGTACATTTTCATTGCAGCTTTGTTAATCAACTCTGTCCTTTTCAGCACTGTGGTCTACCCAAAGCTTTTAATCGACTTTTTATCAGATGAACAGATCATAACTTACTCTGGTTGTCTTTGTCAGTTCCATTTTTTTTACTCTTTAGGTGGTTCAGAGTTTTTACTGTTGGCAGCCATGGCCTATGACAGGTATGTGTCGATATGTAAACCTCTGCAATATGCAACTATC…
OR6N2.6	EVM0011812.1	Olfactory Receptor Family 6 Subfamily N Member 2-like	Lachesis_group9	613036	613962	MDDTLNVSYLIFAGHVEVDTYRYLYFMLIFTVYIVIICSNSVVVYVIWNHQNLHEPMYIFIAALLINSVLFSTVVYPKLLIDFLSDEQIITYSACLCQFHFFYSFGGSEFLLLAAMAYDRYVSICKPLQYATIMTKTTITIFLILAWLLPACQIAIPTALTAQEKLCSIDIKGIFCNNNLYKLQCGNLSARLARDMVILLNVVLVPMLFIVFTYTRILIISYRSSREVRRKAAQTCLPHLIVLINLSCLCGYDVIIVGLEAHFPKIVSLIMTLQLILYHPLFNPIMYGVKMKEISKHLRRLLSPAKLK.	ATGGACGATACATTGAATGTGTCATATTTAATATTTGCAGGGCATGTGGAAGTGGACACATACAGATATCTTTATTTTATGCTTATATTCACAGTATATATTGTAATAATCTGCAGTAATTCTGTTGTTGTGTATGTTATCTGGAATCACCAAAACCTCCATGAGCCGATGTACATTTTCATTGCAGCTTTGTTAATCAACTCTGTCCTTTTTAGCACTGTGGTCTATCCAAAGCTTTTAATCGACTTTTTATCAGATGAGCAGATCATAACTTACTCTGCTTGTCTTTGTCAGTTCCATTTTTTTTACTCTTTTGGTGGTTCAGAGTTTTTACTGTTGGCAGCCATGGCCTATGACAGGTATGTGTCTATATGTAAACCTCTGCAATATGCGACTATC…
OR6N2.7	EVM0017369.1	Olfactory Receptor Family 6 Subfamily N Member 2-like	Lachesis_group9	615207	617391	MVHFLGLGPGSSPGLFPVGNAWSREHLKPTFMDDTLNVTYLIFTGHVEVDTYRYLYFMLIFTVYIVIIFSNSVIVYVIWNHQNLHEPMYIFIAALLINSVLFSTVVYPKLLIDFLSDEQIITYSGCLCQFHFFYSFGGSEFLLLAAMAYDRYVSICKPLQYATIMTKTTITIFLILAWLLPACQMAIPTALTAQEKLCSINVKGIFCNNNLYKLQCGNLSARLVRDMVILLNVVLVPVLFIVFTYTRILIISYRSSREVRRKAAQTCLPHLIVLINLCCLFVYDVIIVGLEAHFPKIVSLIMTLQLILYHPLFNPIMYGVKMKEISKHLRRLLSPAKLK.	ATGGTGCACTTCTTGGGGCTTGGTCCTGGGTCTTCCCCGGGGCTCTTCCCAGTGGGAAATGCCTGGTCCAGGGAGCATCTGAAACCAACTTTCATGGACGATACATTGAATGTAACATATTTAATATTTACAGGGCATGTTGAAGTGGACACATACAGATATCTTTATTTTATGCTTATATTCACAGTATATATTGTAATAATATTCAGTAATTCTGTTATTGTGTATGTTATCTGGAATCACCAAAACCTCCATGAGCCGATGTACATTTTCATTGCAGCTTTGTTAATCAACTCTGTCCTTTTCAGCACTGTGGTCTACCCAAAGCTTTTAATCGACTTTTTATCAGATGAGCAGATCATAACTTACTCTGGTTGTCTTTGTCAGTTCCATTTTTTT…
OR7G1	EVM0003785.1	Olfactory Receptor Family 7 Subfamily G Member 1-like	Lachesis_group12	567290	568183	MLFGMLSMGWSCSFLYINSVLLFTLRNKQVFCETPRFILLFNLLFADTAHLIPNLILYLLSSLRIKMSYYACGTVVLLSIFTGPISPLTLAVMSLERYVAVCYPLRHANIFTVRTTGMAITLVWALSFVHILIRVFVLLYLFTEISINLNMIGLCSKEALFFAPIFNDFEKAFAGTVFLAVGAAIFASYIGVALVARSVSSDKESARKALHTLLLHLVQLTLSLTSIMFSTIIVAIARTMGRSELMRIYNVCFVCLSILPRCLSSLIYGLRDQTIRPILMQNLCCWWRSSVFSNKKQ.	ATGTTGTTTGGCATGTTGTCTATGGGATGGAGCTGTTCTTTTCTCTATATTAACAGTGTTTTGCTGTTCACCCTAAGGAACAAACAGGTGTTTTGTGAGACACCCCGCTTCATCCTGCTGTTCAACCTGCTCTTTGCAGACACCGCTCACCTGATACCCAACCTGATCCTGTACCTGCTGTCCTCTTTACGGATAAAAATGTCCTATTATGCTTGTGGCACCGTCGTTCTGCTCTCCATTTTCACAGGACCCATCTCCCCTCTCACCCTGGCTGTGATGTCACTCGAGAGATATGTGGCTGTTTGTTATCCACTGAGACACGCCAACATCTTCACTGTGAGAACAACTGGCATGGCCATCACTCTGGTGTGGGCCTTGAGTTTTGTCCACATACTAATT…
OR8D4	EVM0006900.1	Olfactory Receptor Family 8 Subfamily D Member 4-like	Lachesis_group22	166895	168049	MDDSNPDETPGCFTTNFSSSDATFLTFFLTFLACFLFSSSANSFLFFLTVRYRQLLWQPQYILINNISACGVGLSLMTGCVVLTAIARTQTQVYGAWCIAQFSALRCFFIASQLTLATMAAERYIFVCHGIHYLRMISTANVRVGVGLVWLVSAAASLHGGFVLSRGEWGFRRPTGGLLCDAFTVKEHARLSWKEDLQLFGPASVIATVCIVSICYCYGRMYHTALTVTTALKCSNHRANRTVGNYLLMFLSQMTSNISFVILTMAGNRKEDACMTISIVTPLLIVLPPCITASFFCIWNPQIRRLLLLVFRCPFMAEVEGLHSRGADWLEGGTRPARHSSPEDRRSRDLTPAEDPAPGDVSVPPRTILSKFDVADHDRDSDHV.	ATGGACGACTCGAATCCGGATGAAACCCCCGGCTGTTTCACCACCAACTTCTCCTCCTCGGACGCAACTTTCTTGACGTTTTTCCTCACGTTCCTCGCCTGTTTCCTCTTCTCGTCCTCGGCCAACAGCTTTCTCTTTTTCCTCACCGTGAGATACAGGCAACTTCTTTGGCAGCCACAGTACATCCTGATAAATAACATCTCGGCTTGTGGCGTCGGGTTGAGTCTGATGACCGGTTGCGTCGTGCTGACGGCTATAGCTCGCACGCAGACGCAGGTCTACGGCGCATGGTGCATCGCGCAGTTCTCGGCCCTGCGTTGCTTTTTCATCGCGTCCCAGCTGACTTTGGCGACGATGGCCGCGGAGCGCTACATATTCGTCTGCCACGGCATCCACTAC…
