# Supplementary material for: Genome-Wide Identification and Characterization of Olfactory Receptor Genes in Silver Sillago (Sillago sihama)
Source: Animals (Basel). 2023 Apr 1;13(7):1232. doi: 10.3390/ani13071232 (PMC10093537; doi:10.3390/ani13071232)
Supplement: Supplementary file 1 [file animals-13-01232-s001.zip › Table S3 .xlsx]

## Sheet: Sheet1
The OR genes and their basic information identified in S.sihama
Gene Identififier	Name	Name	Chromosomal location			(ORF) Length (bp)	Length (a.a.)	pI	Molecular weight(kDa)	Exons	Instability index
EVM0003922.1	Olfactory Receptor 1361-like	OR136.1	Lachesis_group12	8739572-8740555	functional genes	984	327	9.57	37.5695	1	25.24
EVM0001492.1	Olfactory Receptor 1361-like	OR136.2	Lachesis_group12	8742032-8743015	functional genes	984	327	9.39	37.5221	1	30.8
EVM0001417.1	Olfactory Receptor 1361-like	OR136.3	Lachesis_group12	8744043-8745011	functional genes	969	322	9.49	37.0525	1	29.77
EVM0018402.1	Olfactory Receptor 142-like	OR142.1	Lachesis_group9	4814701-4815633	functional genes	933	310	8.84	35.3136	1	40.15
EVM0018951.1	Olfactory Receptor 142-like	OR142.2	Lachesis_group9	4816739-4817671	functional genes	933	310	8.9	35.4647	1	41.24
EVM0002171.1	Olfactory Receptor 142-like	OR142.3	Lachesis_group9	4818618-4819562	functional genes	945	314	8.92	35.6859	1	31.87
EVM0013929.1	Olfactory Receptor 142-like	OR142.4	Lachesis_group9	4820648-4821577	functional genes	930	309	8.91	35.1793	1	43.06
EVM0016573.1	Olfactory Receptor 142-like	OR142.5	Lachesis_group9	4822584-4823513	functional genes	930	309	8.87	35.3686	1	37.84
EVM0006965.1	Olfactory Receptor 142-like	OR142.6	Lachesis_group9	4824525-4825457	functional genes	933	310	8.98	35.3225	1	36.66
EVM0013070.1	Olfactory Receptor 142-like	OR142.7	Lachesis_group9	4826469-4827401	functional genes	933	310	8.87	35.3757	1	35.59
EVM0022917.1	Olfactory Receptor 142-like	OR142.8	Lachesis_group9	4828412-4829341	functional genes	930	309	8.88	35.2383	1	42.13
EVM0019103.1	Olfactory Receptor 142-like	OR142.9	Lachesis_group9	4830218-4831147	functional genes	930	309	9	35.2757	1	36.94
EVM0002577.1	Olfactory Receptor 142-like	OR142.10	Lachesis_group9	4832034-4832966	functional genes	933	310	8.87	35.5298	1	35.63
EVM0000458.1	Olfactory Receptor 142-like	OR142.11	Lachesis_group9	4833972-4834901	functional genes	930	309	8.87	35.3776	1	33.73
EVM0013917.1	Olfactory Receptor 142-like	OR142.12	Lachesis_group9	4835944-4836897	functional genes	954	317	8.96	36.3625	1	37.83
EVM0003908.1	Olfactory Receptor 142-like	OR142.13	Lachesis_group9	6984053-6984982	functional genes	930	309	8.68	35.5685	1	33.95
EVM0003510.1	Olfactory Receptor 149-like	OR149	Lachesis_group9	6986105-6987013	functional genes	909	302	9.33	34.6685	1	44.11
EVM0011817.1	Olfactory Receptor 1571-like	OR1571	Lachesis_group12	569217-570883	functional genes	1065	354	9.16	40.0097	2	39.51
	Olfactory Receptor 1571-like		Lachesis_group12	579397-581053	pseudogene
EVM0018289.1	Olfactory Receptor 24-like	OR24.1	Lachesis_group11	14668222-14669154	functional genes	933	310	9.15	34.961	1	30.83
EVM0010867.1	Olfactory Receptor 24-like	OR24.2	Lachesis_group11	14673646-14674578	functional genes	933	310	9.21	34.998	1	28.98
EVM0000506.1	Olfactory Receptor 6-like	OR6	Lachesis_group12	8736368-8749587	truncated genes	789	262	9.33	29.6476	3	25.13
EVM0012561.1	Olfactory Receptor Family 10 Subfamily A Member 6-like	OR10A6.1	Lachesis_group9	7015088-7016014	functional genes	927	308	8.6	35.1691	1	41.91
EVM0010905.1	Olfactory Receptor Family 10 Subfamily A Member 6-like	OR10A6.2	Lachesis_group9	7019408-7020334	functional genes	927	308	8.53	35.08	1	33.17
EVM0009961.1	Olfactory Receptor Family 10 Subfamily A Member 6-like	OR10A6.3	Lachesis_group9	7021300-7022226	functional genes	927	308	8.29	35.2803	5	33.73
EVM0013832.1	Olfactory Receptor Family 10 Subfamily A Member 7-like	OR10A7	Lachesis_group9	6999046-6999981	functional genes	936	311	8.89	35.7335	1	50.25
EVM0023406.1	Olfactory Receptor Family 10 Subfamily AG Member 1-like	OR10AG1.1	Lachesis_group9	635715-636626	functional genes	912	303	8.72	34.9281	1	40.8
EVM0008641.1	Olfactory Receptor Family 10 Subfamily AG Member 1-like	OR10AG1.2	Lachesis_group9	638459-639370	functional genes	912	303	8.72	54.7859	1	38.9
EVM0016674.1	Olfactory Receptor Family 10 Subfamily C Member 1-like	OR10C1	Lachesis_group12	8730505-8732851	truncated genes	477	158	9.28	17.9957	2	45.29
EVM0003461.1	Olfactory Receptor Family 11 Subfamily A Member 1-like	OR11A1	Contig00197	1842-2774	functional genes	933	310	9.11	35.3992	1	30.68
EVM0009298.1	Olfactory Receptor Family 13 Subfamily C Member 5-like	OR13C5.1	Lachesis_group9	618381-624250	functional genes	951	316	9.19	36.8553	2	48.41
EVM0015093.1	Olfactory Receptor Family 13 Subfamily C Member 5-like	OR13C5.2	Lachesis_group9	626329-627234	functional genes	906	301	8.79	34.6968	1	41.91
EVM0010064.1	Olfactory Receptor Family 13 Subfamily C Member 5-like	OR13C5.3	Lachesis_group9	628757-629662	functional genes	906	301	8.8	34.5306	1	44.65
EVM0019584.1	Olfactory Receptor Family 14 Subfamily A Member 16-like	OR14A16	Lachesis_group7	5941150-5942259	functional genes	1110	369	8.88	41.355	1	43.92
EVM0003930.1	Olfactory Receptor Family 2 Subfamily A Member 12-like	OR2A12.1	Lachesis_group12	560553-561521	functional genes	969	322	9.25	36.1024	1	43.13
EVM0014263.1	Olfactory Receptor Family 2 Subfamily A Member 12-like	OR2A12.2	Lachesis_group12	563263-564231	functional genes	969	322	9.03	35.9479	1	40.57
EVM0015953.1	Olfactory Receptor Family 2 Subfamily A Member 12-like	OR2A12.3	Lachesis_group12	564645-565625	functional genes	981	326	9.32	36.4096	1	42.1
EVM0016262.1	Olfactory Receptor Family 2 Subfamily A Member 12-like	OR2A12.4	Lachesis_group12	571850-572833	truncated genes	984	327	8.92	36.4933	1	37.69
EVM0017438.1	Olfactory Receptor Family 2 Subfamily A Member 12-like	OR2A12.5	Lachesis_group12	573451-574419	functional genes	969	322	9.03	36.1202	1	39.91
	Olfactory Receptor Family 2 Subfamily A Member 12-like		Lachesis_group12	574828-575809	pseudogene
	Olfactory Receptor Family 2 Subfamily A Member 12-like		Lachesis_group12	582019-582991	pseudogene
EVM0000733.1	Olfactory Receptor Family 2 Subfamily A Member 12-like	OR2A12.6	Lachesis_group12	583607-584587	functional genes	981	326	9.2	36.4697	1	38.7
EVM0006921.1	Olfactory Receptor Family 2 Subfamily A Member 12-like	OR2A12.7	Lachesis_group12	586535-587503	truncated genes	969	322	9.03	35.9347	1	41.37
EVM0022599.1	Olfactory Receptor Family 2 Subfamily A Member 12-like	OR2A12.8	Lachesis_group12	588511-589479	functional genes	969	322	9.13	36.0299	1	41.21
EVM0003041.1	Olfactory Receptor Family 2 Subfamily A Member 12-like	OR2A12.9	Lachesis_group12	593708-594709	functional genes	1002	333	8.96	37.1663	1	36.89
EVM0011987.1	Olfactory Receptor Family 2 Subfamily A Member 12-like	OR2A12.10	Lachesis_group12	596255-597220	functional genes	966	321	9.3	35.8988	1	32.44
EVM0002596.1	Olfactory Receptor Family 2 Subfamily A Member 25-like	OR2A25	Lachesis_group23	7258657-7261315	functional genes	1077	358	8.99	40.2679	2	53.32
EVM0011451.1	Olfactory Receptor Family 2 Subfamily AG Member 1-like	OR2AG1	Lachesis_group1	25090061-25091811	functional genes	918	305	9.39	35.2364	2	36.45
EVM0015845.1	Olfactory Receptor Family 2 Subfamily AG Member 2-like	OR2AG2.1	Lachesis_group9	781973-782926	functional genes	954	317	9.65	34.8461	1	44.65
EVM0008033.1	Olfactory Receptor Family 2 Subfamily AG Member 2-like	OR2AG2.2	Lachesis_group9	785016-785987	functional genes	972	323	9.73	35.661	1	50.68
EVM0021246.1	Olfactory Receptor Family 2 Subfamily AG Member 2-like	OR2AG2.3	Lachesis_group9	788296-789273	functional genes	978	325	9.34	35.719	1	48.01
EVM0009941.1	Olfactory Receptor Family 2 Subfamily AG Member 2-like	OR2AG2.4	Lachesis_group9	791383-792615	functional genes	972	323	9.4	35.5418	1	47.5
EVM0023564.1	Olfactory Receptor Family 2 Subfamily AG Member 2-like	OR2AG2.5	Lachesis_group9	795058-796017	functional genes	960	319	9.62	35.2854	1	44.27
EVM0007825.1	Olfactory Receptor Family 2 Subfamily AG Member 2-like	OR2AG2.6	Lachesis_group9	798392-799363	functional genes	972	323	9.44	35.5689	1	50.9
EVM0003907.1	Olfactory Receptor Family 2 Subfamily AG Member 2-like	OR2AG2.7	Lachesis_group9	801559-802512	functional genes	954	317	9.67	34.5957	1	46.04
EVM0006024.1	Olfactory Receptor Family 2 Subfamily AG Member 2-like	OR2AG2.8	Lachesis_group9	804683-805654	functional genes	972	323	9.35	35.8722	1	44.94
EVM0000044.1	Olfactory Receptor Family 2 Subfamily AT Member 4	OR2AT4.1	Lachesis_group11	13809945-13810910	functional genes	966	321	8.98	36.5377	1	43.09
EVM0022294.1	Olfactory Receptor Family 2 Subfamily AT Member 4-like	OR2AT4.2	Lachesis_group11	14692402-14693352	functional genes	951	316	8.96	35.7609	1	37.84
EVM0019396.1	Olfactory Receptor Family 2 Subfamily AT Member 4-like	OR2AT4.3	Lachesis_group12	8734256-8735260	functional genes	1005	334	9.31	38.0747	1	37.87
EVM0001889.1	Olfactory Receptor Family 2 Subfamily T Member 1-like	OR2T1.1	Lachesis_group12	13437572-13438486	functional genes	915	304	9.1	34.5326	1	35.41
EVM0015869.1	Olfactory Receptor Family 2 Subfamily T Member 1-like	OR2T1.2	Lachesis_group12	13440005-13440919	functional genes	915	304	9.43	34.4746	1	31.04
EVM0019093.1	Olfactory Receptor Family 2 Subfamily T Member 1-like	OR2T1.3	Lachesis_group12	13442917-13443831	functional genes	915	304	9.28	34.5586	1	29.68
EVM0008309.1	Olfactory Receptor Family 2 Subfamily T Member 1-like	OR2T1.4	Lachesis_group12	13446386-13447315	functional genes	930	309	9.24	35.1752	1	37.8
EVM0019315.1	Olfactory Receptor Family 2 Subfamily T Member 1-like	OR2T1.5	Lachesis_group12	13449101-13450030	functional genes	930	309	9.34	34.8898	1	30.71
EVM0020515.1	Olfactory Receptor Family 2 Subfamily T Member 1-like	OR2T1.6	Lachesis_group12	13451792-13452721	functional genes	930	309	9.43	34.8308	1	30.85
EVM0017093.1	Olfactory Receptor Family 2 Subfamily T Member 1-like	OR2T1.7	Lachesis_group12	13454348-13455277	functional genes	930	309	9.1	34.7405	1	26.51
EVM0022915.1	Olfactory Receptor Family 2 Subfamily T Member 1-like	OR2T1.8	Lachesis_group12	13458270-13459199	functional genes	930	309	9.43	35.3464	1	37.77
EVM0017158.1	Olfactory Receptor Family 4 Subfamily K Member 17-like	OR4K17	Lachesis_group8	14749370-14751566	truncated genes	612	203	8.74	22.3426	2	30.57
EVM0008822.1	Olfactory Receptor Family 4 Subfamily K Member 5-like	OR4K5.1	Lachesis_group1	25078529-25079754	functional genes	918	305	9.52	35.028	2	35.02
EVM0007610.1	Olfactory Receptor Family 4 Subfamily K Member 5-like	OR4K5.2	Lachesis_group1	25081606-25083024	functional genes	954	317	9.56	36.8923	3	39.29
EVM0015998.1	Olfactory Receptor Family 4 Subfamily K Member 5-like	OR4K5.3	Lachesis_group1	25085162-25086370	functional genes	918	305	9.48	35.3453	2	38.77
EVM0010097.1	Olfactory Receptor Family 4 Subfamily K Member 5-like	OR4K5.4	Lachesis_group1	25093497-25094689	functional genes	918	305	9.59	35.3443	2	33.67
EVM0022317.1	Olfactory Receptor Family 4 Subfamily K Member 5-like	OR4K5.5	Lachesis_group1	25096474-25097693	functional genes	918	305	9.5	35.3633	2	34.49
EVM0019258.1	Olfactory Receptor Family 4 Subfamily K Member 5-like	OR4K5.6	Lachesis_group1	25099187-25100462	functional genes	945	314	9.5	36.3966	2	37.57
EVM0020904.1	Olfactory Receptor Family 4 Subfamily M Member 1-like	OR4M1	Lachesis_group11	13821777-13822694	functional genes	918	305	9.2	35.0612	1	36.31
EVM0007990.1	Olfactory Receptor Family 4 Subfamily N Member 2-like	OR4N2.1	Lachesis_group9	630746-631672	functional genes	927	308	8.97	35.3526	1	32.85
EVM0015728.1	Olfactory Receptor Family 4 Subfamily N Member 2-like	OR4N2.2	Lachesis_group9	633614-634546	functional genes	933	310	9.34	35.4607	1	36.98
EVM0002110.1	Olfactory Receptor Family 4 Subfamily N Member 5-like	OR4N5	Lachesis_group1	25046029-25061430	functional genes	987	328	10.08	37.2167	4	28.08
EVM0022410.1	Olfactory Receptor Family 4 Subfamily Q Member 2-like	OR4Q2.1	Lachesis_group9	6992611-6993552	functional genes	942	313	9.2	35.5356	1	33.33
EVM0019583.1	Olfactory Receptor Family 4 Subfamily Q Member 2-like	OR4Q2.2	Lachesis_group9	6994924-6995865	functional genes	942	313	9.12	35.4386	1	24.67
EVM0022019.1	Olfactory Receptor Family 5 Subfamily B Member 2-like	OR5B2.1	Lachesis_group12	8718437-8719399	truncated genes	963	320	8.42	36.5888	1	37.47
EVM0012158.1	Olfactory Receptor Family 5 Subfamily B Member 2-like	OR5B2.2	Lachesis_group12	8721270-8722232	truncated genes	963	320	8.57	36.784	1	36.6
EVM0010471.1	Olfactory Receptor Family 5 Subfamily B Member 2-like	OR5B2.3	Lachesis_group12	8723960-8724922	truncated genes	963	320	8.83	36.9373	1	35.06
EVM0014807.1	Olfactory Receptor Family 5 Subfamily B Member 2-like	OR5B2.4	Lachesis_group12	8727257-8728219	truncated genes	963	320	8.94	36.8582	1	37.45
EVM0017290.1	Olfactory Receptor Family 51 Subfamily D Member 1-like	OR51D1	Lachesis_group1	25066242-25068719	truncated genes	993	330	9.34	38.1374	4	36.72
EVM0000285.1	Olfactory Receptor Family 51 Subfamily I Member 2-like	OR51I2	Lachesis_group9	7009048-7009971	functional genes	924	307	9.06	34.9268	1	27.24
EVM0006715.1	Olfactory Receptor Family 51 Subfamily L Member 1-like	OR51L1.1	Lachesis_group9	596930-597883	truncated genes	954	317	9.01	36.0743	1	38.04
EVM0010497.1	Olfactory Receptor Family 51 Subfamily L Member 1-like	OR51L1.2	Lachesis_group9	599105-600058	truncated genes	954	317	9.01	36.0863	1	38.24
EVM0022374.1	Olfactory Receptor Family 51 Subfamily L Member 2-like	OR51L2	Lachesis_group9	6988023-6988946	functional genes	924	307	8.84	34.7478	1	26.34
EVM0019492.1	Olfactory Receptor Family 51 Subfamily Q Member 1-like	OR51Q1	Lachesis_group1	25087777-25089411	functional genes	933	310	9.54	35.905	2	35.25
EVM0005580.1	Olfactory Receptor Family 52 Subfamily A Member 1-like	OR52A1	Lachesis_group1	25063173-25064584	functional genes	1068	355	9.54	39.8896	4	38.49
EVM0013597.1	Olfactory Receptor Family 52 Subfamily B Member 12-like	OR52B12	Lachesis_group11	14660836-14661765	functional genes	930	309	9.01	35.2019	1	33.38
EVM0019646.1	Olfactory Receptor Family 52 Subfamily B Member 2-like	OR52B2.1	Lachesis_group11	14665348-14666283	functional genes	936	311	9.37	35.0504	1	31.54
EVM0003434.1	Olfactory Receptor Family 52 Subfamily B Member 2-like	OR52B2.2	Lachesis_group11	14677656-14678591	functional genes	936	311	9.35	35.3137	1	50.95
EVM0003695.1	Olfactory Receptor Family 52 Subfamily D Member 1-like	OR52D1.1	Lachesis_group12	12932004-12933058	functional genes	930	309	9.54	35.0042	1	35.27
EVM0018106.1	Olfactory Receptor Family 52 Subfamily D Member 1-like	OR52D1.2	Lachesis_group12	12936580-12937587	functional genes	966	321	9.55	35.8431	1	37.77
EVM0018668.1	Olfactory Receptor Family 52 Subfamily D Member 1-like	OR52D1.3	Lachesis_group12	441494-442423	truncated genes	966	321	9.44	35.7769	1	37.25
EVM0009620.1	Olfactory Receptor Family 52 Subfamily D Member 1-like	OR52D1.4	Lachesis_group12	444708-445673	functional genes	999	332	9.53	37.0975	2	38.91
EVM0019759.1	Olfactory Receptor Family 52 Subfamily D Member 1-like	OR52D1.5	Lachesis_group12	447660-448625	functional genes	966	321	9.55	35.836	1	40.33
EVM0009338.1	Olfactory Receptor Family 52 Subfamily D Member 1-like	OR52D1.6	Lachesis_group12	451834-454759	functional genes	957	318	9.25	36.0386	1	38.57
EVM0014481.1	Olfactory Receptor Family 52 Subfamily D Member 1-like	OR52D1.7	Lachesis_group12	454987-455952	functional genes	1008	335	9.44	38.5793	1	38.54
EVM0009114.1	Olfactory Receptor Family 52 Subfamily E Member 4-like	OR52E4.1	Lachesis_group12	358198-359672	functional genes	1017	338	9.35	37.5661	3	30.21
EVM0008164.1	Olfactory Receptor Family 52 Subfamily E Member 4-like	OR52E4.2	Lachesis_group12	361286-362760	functional genes	1017	338	9.33	37.5551	3	31.34
EVM0016793.1	Olfactory Receptor Family 52 Subfamily E Member 8-like	OR52E8.1	Lachesis_group9	4838177-4839130	functional genes	954	317	8.8	36.3756	1	37.93
EVM0023573.1	Olfactory Receptor Family 52 Subfamily E Member 8-like	OR52E8.2	Lachesis_group9	6989532-6991482	functional genes	981	326	8.63	37.2514	2	26.85
EVM0009009.1	Olfactory Receptor Family 52 Subfamily E Member 8-like	OR52E8.3	Lachesis_group11	14695960-14696925	functional genes	966	321	9.22	36.2039	1	39.96
EVM0013105.1	Olfactory Receptor Family 52 Subfamily E Member 8-like	OR52E8.4	Lachesis_group1	25102384-25103696	functional genes	918	305	9.51	35.3143	2	38.69
EVM0013138.1	Olfactory Receptor Family 52 Subfamily E Member 8-like	OR52E8.5	Lachesis_group1	25104929-25106618	functional genes	918	305	9.44	35.1261	2	42.24
EVM0010936.1	Olfactory Receptor Family 52 Subfamily K Member 1-like	OR52K1	Contig00190	5588-6526	functional genes	939	312	9.32	34.8358	1	47.78
EVM0008979.1	Olfactory Receptor Family 52 Subfamily K Member 2-like	OR52K2	Contig00190	10331-11326	functional genes	996	331	8.7	36.4797	1	29.99
EVM0020760.1	Olfactory Receptor Family 52 Subfamily N Member 5-like	OR52N5.1	Lachesis_group12	364507-365457	truncated genes	951	316	9.37	36.0133	1	27.49
EVM0007655.1	Olfactory Receptor Family 52 Subfamily N Member 5-like	OR52N5.2	Lachesis_group12	367166-368116	functional genes	951	316	9.48	35.7139	1	30.37
EVM0005795.1	Olfactory Receptor Family 52 Subfamily N Member 5-like	OR52N5.3	Lachesis_group12	369864-370814	truncated genes	951	316	9.43	35.8833	1	29.13
EVM0008893.1	Olfactory Receptor Family 52 Subfamily N Member 5-like	OR52N5.4	Lachesis_group12	372321-373271	functional genes	951	316	9.31	35.6199	1	26.67
EVM0002826.1	Olfactory Receptor Family 52 Subfamily N Member 5-like	OR52N5.5	Lachesis_group12	374818-375768	truncated genes	951	316	9.4	35.8441	1	32.05
EVM0017653.1	Olfactory Receptor Family 52 Subfamily N Member 5-like	OR52N5.6	Lachesis_group12	377293-380188	truncated genes	1002	333	9.54	37.8194	2	31.94
EVM0012084.1	Olfactory Receptor Family 52 Subfamily N Member 5-like	OR52N5.7	Lachesis_group12	431452-432396	truncated genes	945	314	9.32	35.5094	1	30.95
EVM0007276.1	Olfactory Receptor Family 52 Subfamily N Member 5-like	OR52N5.8	Lachesis_group12	434900-435838	truncated genes	939	312	9.37	35.5396	1	24.79
EVM0002618.1	Olfactory Receptor Family 52 Subfamily N Member 5-like	OR52N5.9	Lachesis_group12	439309-440253	truncated genes	945	314	9.16	35.2983	1	30.72
EVM0004065.1	Olfactory Receptor Family 52 Subfamily N Member 5-like	OR52N5.10	Lachesis_group12	458177-459133	truncated genes	957	318	9.68	35.16	1	36.68
EVM0006555.1	Olfactory Receptor Family 52 Subfamily N Member 5-like	OR52N5.11	Lachesis_group12	461479-462423	truncated genes	945	314	9.24	35.4556	1	28.4
EVM0016386.1	Olfactory Receptor Family 52 Subfamily P Member 1-like	OR52P1	Lachesis_group11	14699015-14699977	functional genes	963	320	9.11	36.3168	1	39.51
EVM0023479.1	Olfactory Receptor Family 52 Subfamily R Member 1-like	OR52R1	Lachesis_group11	25073003-25078455	functional genes	999	332	9.8	38.1451	3	29.2
EVM0019929.1	Olfactory Receptor Family 52 Subfamily Z Member 1-like	OR52Z1	Lachesis_group11	14702639-14703613	functional genes	975	324	9.1	36.8814	1	32.39
EVM0016169.1	Olfactory Receptor Family 56 Subfamily A Member 3-like	OR56A3.1	Lachesis_group11	13855077-13856012	functional genes	936	311	9.19	35.9407	1	38.9
EVM0007938.1	Olfactory Receptor Family 56 Subfamily A Member 3-like	OR56A3.2	Lachesis_group11	13868022-13868975	functional genes	954	317	9.16	36.4558	1	38.44
EVM0021433.1	Olfactory Receptor Family 56 Subfamily A Member 3-like	OR56A3.3	Lachesis_group11	13870670-13871608	truncated genes	939	312	9.08	35.9923	1	37.35
EVM0010213.1	Olfactory Receptor Family 56 Subfamily A Member 4-like	OR56A4	Lachesis_group12	598968-601547	functional genes	1038	345	9.19	38.9245	2	43.83
EVM0004683.1	Olfactory Receptor Family 6 Subfamily M Member 1-like	OR6M1.1	Lachesis_group9	7012682-7013608	functional genes	927	308	8.36	35.202	1	29.32
EVM0019791.1	Olfactory Receptor Family 6 Subfamily M Member 1-like	OR6M1.2	Lachesis_group9	7016992-7017918	functional genes	927	308	8.48	35.1779	1	29.18
EVM0003120.1	Olfactory Receptor Family 6 Subfamily N Member 1-like	OR6N1.1	Lachesis_group9	7004836-7005783	functional genes	948	315	9.27	35.3556	1	32.48
EVM0016675.1	Olfactory Receptor Family 6 Subfamily N Member 1-like	OR6N1.2	Lachesis_group9	7007276-7008220	functional genes	945	314	9.46	35.8652	1	37.77
EVM0006848.1	Olfactory Receptor Family 6 Subfamily N Member 2-like	OR6N2.1	Lachesis_group9	595061-596011	truncated genes	951	316	9.12	35.831	1	37.24
EVM0015329.1	Olfactory Receptor Family 6 Subfamily N Member 2-like	OR6N2.2	Lachesis_group9	602779-603738	truncated genes	960	319	9.31	36.4686	1	38.46
EVM0013473.1	Olfactory Receptor Family 6 Subfamily N Member 2-like	OR6N2.3	Lachesis_group9	605097-606056	truncated genes	960	319	9.42	36.3855	1	36.88
EVM0013419.1	Olfactory Receptor Family 6 Subfamily N Member 2-like	OR6N2.4	Lachesis_group9	608288-609229	functional genes	942	313	8.83	35.8651	1	27.99
EVM0015862.1	Olfactory Receptor Family 6 Subfamily N Member 2-like	OR6N2.5	Lachesis_group9	610858-611784	functional genes	927	308	8.95	35.3116	1	31.86
EVM0011812.1	Olfactory Receptor Family 6 Subfamily N Member 2-like	OR6N2.6	Lachesis_group9	613036-613962	functional genes	927	308	8.79	35.3175	1	32.14
EVM0017369.1	Olfactory Receptor Family 6 Subfamily N Member 2-like	OR6N2.7	Lachesis_group9	615207-617391	functional genes	1020	339	9	38.8256	2	30.89
EVM0003785.1	Olfactory Receptor Family 7 Subfamily G Member 1-like	OR7G1	Lachesis_group12	567290-568183	functional genes	894	297	9.5	33.4713	1	40.68
EVM0006900.1	Olfactory Receptor Family 8 Subfamily D Member 4-like	OR8D4	Lachesis_group22	166895-168049	functional genes	1155	384	8.14	42.6134	1	41.2
							=
