# Supplementary material for: Genome-Wide Identification and Characterization of Olfactory Receptor Genes in Silver Sillago (Sillago sihama)
Source: Animals (Basel). 2023 Apr 1;13(7):1232. doi: 10.3390/ani13071232 (PMC10093537; doi:10.3390/ani13071232)
Supplement: Supplementary file 1 [file animals-13-01232-s001.zip › Table S4.xlsx]

## Sheet: Sheet1
Table S4 22 homologous gene pairs of the OR genes between S. sihama and L. crocea
Linkage group (S. sihama)	Gene Identififier	Name		Linkage group(L. crocea)	Gene Identififier
LG9	EVM0013917.1	OR142.12	==	I	ENSLCRT00005035669
LG9	EVM0018402.1	OR142.1	==	I	ENSLCRT00005035672
LG9	EVM0003908.1	OR142.13	==	XVIII	ENSLCRT00005031538
LG9	EVM0004683.1	OR6M1.1	==	XVIII	ENSLCRT00005031581
LG9	EVM0013419.1	OR6N2.4	==	XVIII	ENSLCRT00005026407
LG9	EVM0015845.1	OR2AG2.1	==	XVIII	ENSLCRT00005026407
LG11	EVM0000044.1	OR2AT4.1	==	VII	ENSLCRT00005038130
LG11	EVM0019646.1	OR52B2.1	==	VII	ENSLCRT00005019957
LG11	EVM0022294.1	OR2AT4.2	==	VII	ENSLCRT00005019953
LG12	EVM0016674.1	OR10C1	==	VII	ENSLCRT00005019957
LG12	EVM0019396.1	OR2AT4.3	==	VII	ENSLCRT00005019953
LG12	EVM0003930.1	OR2A12.1	==	VII	ENSLCRT00005038125
LG12	EVM0011987.1	OR2A12.10	==	VII	ENSLCRT00005038124
LG12	EVM0010213.1	OR56A4	==	VII	ENSLCRT00005038121
LG12	EVM0022019.1	OR5B2.1	==	XXII	ENSLCRT00005004146
LG12	EVM0009114.1	OR52E4.1	==	XXII	ENSLCRT00005065207
LG12	EVM0020760.1	OR52N5.1	==	XXII	ENSLCRT00005065209
LG12	EVM0009620.1	OR52D1.2	==	XXII	ENSLCRT00005065211
LG12	EVM0003930.1	OR2A12.1	==	XXII	ENSLCRT00005021674
LG12	EVM0009114.1	OR52E4.1	==	XXII	ENSLCRT00005020692
LG12	EVM0020760.1	OR52N5.1	==	XXII	ENSLCRT00005020680
LG23	EVM0002596.1	OR2A25	==	XIV	ENSLCRT00005023791
