# Supplementary material for: Genome-Wide Identification and Characterization of Olfactory Receptor Genes in Silver Sillago (Sillago sihama)
Source: Animals (Basel). 2023 Apr 1;13(7):1232. doi: 10.3390/ani13071232 (PMC10093537; doi:10.3390/ani13071232)
Supplement: Supplementary file 1 [file animals-13-01232-s001.zip › Table S5.xlsx]

## Sheet: kaks
Table S5 Selection pressure analysis of the OR duplicated gene pairs
Seq_1	Name1	Seq_2	Name2	Ka	Ks	Ka_Ks	EffectiveLen	AverageS-sites	AverageN-sites	cN	cS	pN	pS
EVM0012158.1	OR5B2.2	EVM0014807.1	OR5B2.4	0.0153191	0.0953303	0.160695	960	234.583	725.417	11	21	0.0151637	0.0895204
EVM0006715.1	OR51L1.1	EVM0010497.1	OR51L1.2	0.00139795	0.00855929	0.163325	951	235	716	1	2	0.00139665	0.00851064
EVM0015998.1	OR4K5.3	EVM0013138.1	OR52E8.5	0.154292	0.799412	0.193007	915	225.417	689.583	96.1667	110.833	0.139456	0.491682
EVM0012158.1	OR5B2.2	EVM0010471.1	OR5B2.3	0.016739	0.0855178	0.195738	960	235.083	724.917	12	19	0.0165536	0.0808224
EVM0008822.1	OR4K5.1	EVM0013138.1	OR52E8.5	0.151115	0.757755	0.199424	915	225.75	689.25	94.3333	107.667	0.136864	0.476929
EVM0022019.1	OR5B2.1	EVM0012158.1	OR5B2.2	0.0348107	0.162626	0.214053	960	234.833	725.167	24.6667	34.3333	0.0340152	0.146203
EVM0007610.1	OR4K5.2	EVM0011451.1	OR2AG1	0.0856873	0.397999	0.215295	915	223.417	691.583	56	69	0.0809736	0.30884
EVM0010471.1	OR5B2.3	EVM0014807.1	OR5B2.4	0.0125264	0.0573387	0.218463	960	235.5	724.5	9	13	0.0124224	0.0552017
EVM0015998.1	OR4K5.3	EVM0011451.1	OR2AG1	0.0880326	0.395758	0.222441	915	222.75	692.25	57.5	68.5	0.0830625	0.30752
EVM0015998.1	OR4K5.3	EVM0013105.1	OR52E8.4	0.155215	0.693687	0.223754	915	223.167	691.833	97	101	0.140207	0.452577
EVM0015998.1	OR4K5.3	EVM0019258.1	OR4K5.6	0.121875	0.526259	0.231587	915	222.333	692.667	77.9167	84.0833	0.112488	0.378186
EVM0010097.1	OR4K5.4	EVM0019258.1	OR4K5.6	0.0746714	0.31168	0.239577	909	219.583	689.417	49	56	0.0710746	0.255028
EVM0008822.1	OR4K5.1	EVM0013105.1	OR52E8.4	0.157377	0.646491	0.243432	915	223.5	691.5	98.1667	96.8333	0.141962	0.433259
EVM0019258.1	OR4K5.6	EVM0022317.1	OR4K5.5	0.0746335	0.305383	0.244393	909	219.25	689.75	49	55	0.0710402	0.250855
EVM0011812.1	OR6N2.6	EVM0017369.1	OR6N2.7	0.0187038	0.076408	0.244788	924	220.25	703.75	13	16	0.0184725	0.0726447
EVM0008822.1	OR4K5.1	EVM0011451.1	OR2AG1	0.0940611	0.382435	0.245953	915	223.083	691.917	61.1667	66.8333	0.0884018	0.299589
EVM0007655.1	OR52N5.2	EVM0008893.1	OR52N5.4	0.0517199	0.205943	0.251137	948	227.667	720.333	36	41	0.0499769	0.180088
EVM0007610.1	OR4K5.2	EVM0019258.1	OR4K5.6	0.139368	0.554625	0.251284	939	228.75	710.25	90.3333	89.6667	0.127185	0.391985
EVM0020760.1	OR52N5.1	EVM0017653.1	OR52N5.6	0.0304973	0.118425	0.257525	939	225.167	713.833	21.3333	24.6667	0.0298856	0.109548
EVM0010867.1	OR24.2	EVM0018289.1	OR24.1	0.0205722	0.0784824	0.262125	930	223.667	706.333	14.3333	16.6667	0.0202926	0.0745156
EVM0018951.1	OR142.2	EVM0013929.1	OR142.4	0.020121	0.0758341	0.265329	927	221.833	705.167	14	16	0.0198535	0.0721262
EVM0020760.1	OR52N5.1	EVM0007655.1	OR52N5.2	0.0471303	0.173827	0.271133	948	225.583	722.417	33	35	0.04568	0.155153
EVM0019791.1	OR6M1.2	EVM0010905.1	OR10A6.2	0.0575088	0.211093	0.272433	924	216.5	707.5	39.1667	39.8333	0.0553592	0.183988
EVM0003120.1	OR6N1.1	EVM0016675.1	OR6N1.2	0.154859	0.56733	0.272962	942	233.25	708.75	99.1667	92.8333	0.139918	0.397999
EVM0022019.1	OR5B2.1	EVM0010471.1	OR5B2.3	0.0399354	0.143719	0.277871	960	235.75	724.25	28.1667	30.8333	0.0388908	0.130788
EVM0002618.1	OR52N5.9	EVM0006555.1	OR52N5.11	0.116008	0.415854	0.278964	942	230.25	711.75	76.5	73.5	0.107482	0.319218
EVM0007655.1	OR52N5.2	EVM0017653.1	OR52N5.6	0.0624068	0.221989	0.281126	939	225.083	713.917	42.75	43.25	0.0598809	0.192151
EVM0008033.1	OR2AG2.2	EVM0007825.1	OR2AG2.6	0.0428377	0.150396	0.284832	969	260.5	708.5	29.5	35.5	0.0416373	0.136276
EVM0020760.1	OR52N5.1	EVM0002826.1	OR52N5.5	0.0369655	0.129404	0.285661	948	227.167	720.833	26	27	0.0360694	0.118855
EVM0016573.1	OR142.5	EVM0013070.1	OR142.7	0.018715	0.0653602	0.286336	927	223.667	703.333	13	14	0.0184834	0.0625931
EVM0015998.1	OR4K5.3	EVM0022317.1	OR4K5.5	0.109143	0.377295	0.289277	915	220.917	694.083	70.5	65.5	0.101573	0.296492
EVM0004683.1	OR6M1.1	EVM0010905.1	OR10A6.2	0.079125	0.269051	0.294089	924	216	708	53.1667	48.8333	0.0750942	0.22608
EVM0020515.1	OR2T1.6	EVM0017093.1	OR2T1.7	0.0539788	0.183359	0.294388	927	232.583	694.417	36.1667	37.8333	0.0520821	0.162666
EVM0015998.1	OR4K5.3	EVM0010097.1	OR4K5.4	0.109199	0.369126	0.295831	915	221.25	693.75	70.5	64.5	0.101622	0.291525
EVM0001492.1	OR136.2	EVM0003922.1	OR136.1	0.0992946	0.331113	0.299881	981	239.083	741.917	69	64	0.0930024	0.267689
EVM0008893.1	OR52N5.4	EVM0002826.1	OR52N5.5	0.0458979	0.149111	0.307811	948	229.25	718.75	32	31	0.0445217	0.135224
EVM0007655.1	OR52N5.2	EVM0002826.1	OR52N5.5	0.0728109	0.235721	0.308886	948	227.417	720.583	50	46	0.0693882	0.202272
EVM0002171.1	OR142.3	EVM0013070.1	OR142.7	0.0758756	0.245112	0.309555	930	225.583	704.417	50.8333	47.1667	0.0721637	0.209088
EVM0001889.1	OR2T1.1	EVM0019093.1	OR2T1.3	0.0471242	0.151503	0.311044	912	222.333	689.667	31.5	30.5	0.0456742	0.137181
EVM0006848.1	OR6N2.1	EVM0006715.1	OR51L1.1	0.0366672	0.116986	0.313432	948	235.417	712.583	25.5	25.5	0.0357853	0.108319
EVM0007655.1	OR52N5.2	EVM0005795.1	OR52N5.3	0.0568959	0.180897	0.314522	948	227.083	720.917	39.5	36.5	0.0547914	0.160734
EVM0022374.1	OR51L2	EVM0023573.1	OR52E8.2	0.0108253	0.0343834	0.314841	921	223.167	697.833	7.5	7.5	0.0107476	0.0336072
EVM0011451.1	OR2AG1	EVM0019258.1	OR4K5.6	0.103769	0.32712	0.317218	915	221.917	693.083	67.1667	58.8333	0.0969099	0.265115
EVM0006965.1	OR142.6	EVM0013070.1	OR142.7	0.0647582	0.203639	0.318004	930	226.167	703.833	43.6667	40.3333	0.0620412	0.178335
EVM0007610.1	OR4K5.2	EVM0022317.1	OR4K5.5	0.117613	0.368767	0.318936	915	221.417	693.583	75.5	64.5	0.108855	0.291306
EVM0002618.1	OR52N5.9	EVM0007276.1	OR52N5.8	0.101286	0.315936	0.320589	936	228.833	707.167	67	59	0.0947443	0.25783
EVM0007610.1	OR4K5.2	EVM0010097.1	OR4K5.4	0.115989	0.360721	0.321547	915	221.75	693.25	74.5	63.5	0.107465	0.286359
EVM0020760.1	OR52N5.1	EVM0008893.1	OR52N5.4	0.0494744	0.153134	0.32308	948	227.417	720.583	34.5	31.5	0.0478779	0.138512
EVM0012561.1	OR10A6.1	EVM0019791.1	OR6M1.2	0.0649533	0.199603	0.325412	924	216.833	707.167	44	38	0.0622201	0.17525
EVM0006848.1	OR6N2.1	EVM0010497.1	OR51L1.2	0.0352034	0.10704	0.328881	948	235.583	712.417	24.5	23.5	0.03439	0.0997524
EVM0018402.1	OR142.1	EVM0002171.1	OR142.3	0.0618323	0.186427	0.331671	930	225.167	704.833	41.8333	37.1667	0.0593521	0.165063
EVM0008822.1	OR4K5.1	EVM0022317.1	OR4K5.5	0.119834	0.359332	0.333491	915	221.25	693.75	76.8333	63.1667	0.110751	0.285499
EVM0002171.1	OR142.3	EVM0002577.1	OR142.10	0.0768373	0.229791	0.334379	930	224.833	705.167	51.5	44.5	0.0730324	0.197924
EVM0018402.1	OR142.1	EVM0013070.1	OR142.7	0.0760238	0.227071	0.334802	930	224.583	705.417	51	44	0.0722977	0.195918
EVM0015869.1	OR2T1.2	EVM0019093.1	OR2T1.3	0.0589056	0.175579	0.335493	912	223.583	688.417	39	35	0.0566517	0.156541
EVM0008822.1	OR4K5.1	EVM0010097.1	OR4K5.4	0.118206	0.351394	0.336392	915	221.583	693.417	75.8333	62.1667	0.109362	0.280557
EVM0016573.1	OR142.5	EVM0006965.1	OR142.6	0.0711563	0.210897	0.337398	927	224.833	702.167	47.6667	41.3333	0.0678851	0.18384
EVM0016573.1	OR142.5	EVM0000458.1	OR142.11	0.0706317	0.208674	0.338479	927	222.333	704.667	47.5	40.5	0.0674078	0.182159
EVM0015845.1	OR2AG2.1	EVM0007825.1	OR2AG2.6	0.0530732	0.156661	0.338777	951	258.167	692.833	35.5	36.5	0.0512389	0.141382
EVM0022019.1	OR5B2.1	EVM0014807.1	OR5B2.4	0.0370024	0.108839	0.339972	960	235.25	724.75	26.1667	23.8333	0.0361044	0.101311
EVM0004683.1	OR6M1.1	EVM0019791.1	OR6M1.2	0.0369461	0.106439	0.347112	924	216.667	707.333	25.5	21.5	0.0360509	0.0992308
EVM0016573.1	OR142.5	EVM0022917.1	OR142.8	0.0600098	0.17175	0.349401	927	224.75	702.25	40.5	34.5	0.0576718	0.153504
EVM0020760.1	OR52N5.1	EVM0005795.1	OR52N5.3	0.0464766	0.132236	0.351467	948	226.833	721.167	32.5	27.5	0.0450659	0.121234
EVM0006715.1	OR51L1.2	EVM0013473.1	OR6N2.3	0.0379375	0.10749	0.352941	951	234.667	716.333	26.5	23.5	0.036994	0.100142
EVM0010064.1	OR13C5.3	EVM0015093.1	OR13C5.2	0.0544326	0.1541	0.353229	903	214.167	688.833	36.1667	29.8333	0.0525042	0.1393
EVM0002171.1	OR142.3	EVM0000458.1	OR142.11	0.0630545	0.177812	0.354613	927	224.25	702.75	42.5	35.5	0.0604767	0.158305
EVM0015862.1	OR6N2.5	EVM0011812.1	OR6N2.6	0.0372203	0.103822	0.358503	924	221.75	702.25	25.5	21.5	0.0363119	0.096956
EVM0006965.1	OR142.6	EVM0022917.1	OR142.8	0.0527853	0.146987	0.359116	927	227.25	699.75	35.6667	30.3333	0.0509706	0.13348
EVM0019315.1	OR2T1.5	EVM0017093.1	OR2T1.7	0.0718433	0.197094	0.364512	927	233.667	693.333	47.5	40.5	0.0685096	0.173324
EVM0013419.1	OR6N2.4	EVM0017369.1	OR6N2.7	0.108691	0.296715	0.366313	924	219	705	71.3333	53.6667	0.101182	0.245053
EVM0011451.1	OR2AG1	EVM0022317.1	OR4K5.5	0.0988726	0.267857	0.369124	915	220.5	694.5	64.3333	49.6667	0.0926326	0.225246
EVM0012561.1	OR10A6.1	EVM0010905.1	OR10A6.2	0.100645	0.272119	0.369856	924	216.167	707.833	66.6667	49.3333	0.0941841	0.228219
EVM0001889.1	OR2T1.1	EVM0017093.1	OR2T1.7	0.113601	0.307031	0.369999	912	224.25	687.75	72.5	56.5	0.105416	0.251951
EVM0002171.1	OR142.3	EVM0006965.1	OR142.6	0.0666252	0.179328	0.371527	930	226.75	703.25	44.8333	36.1667	0.0637516	0.1595
EVM0005795.1	OR52N5.3	EVM0008893.1	OR52N5.4	0.0326872	0.087962	0.371606	948	228.917	719.083	23	19	0.0319852	0.0829996
EVM0010497.1	OR5B2.3	EVM0013473.1	OR6N2.3	0.0364792	0.0976434	0.373596	951	234.833	716.167	25.5	21.5	0.0356062	0.0915543
EVM0008893.1	OR52N5.4	EVM0017653.1	OR52N5.6	0.0583881	0.156217	0.373763	939	226.917	712.083	40	32	0.0561732	0.141021
EVM0007938.1	OR56A3.2	EVM0021433.1	OR56A3.3	0.0293174	0.0779001	0.376345	936	223	713	20.5	16.5	0.0287518	0.073991
EVM0019093.1	OR2T1.3	EVM0019315.1	OR2T1.5	0.0679941	0.180597	0.376497	912	227.417	684.583	44.5	36.5	0.065003	0.160498
EVM0013070.1	OR142.7	EVM0000458.1	OR142.11	0.068432	0.181176	0.377709	927	223.667	703.333	46	36	0.0654028	0.160954
EVM0002171.1	OR142.3	EVM0016573.1	OR142.5	0.088771	0.234544	0.378483	927	224.25	702.75	58.8333	45.1667	0.0837187	0.201412
EVM0015845.1	OR2AG2.1	EVM0006024.1	OR2AG2.8	0.0619862	0.163607	0.378873	951	256.25	694.75	41.3333	37.6667	0.0594938	0.146992
EVM0011451.1	OR2AG1	EVM0010097.1	OR4K5.4	0.0989233	0.260931	0.379116	915	220.833	694.167	64.3333	48.6667	0.0926771	0.220377
EVM0015329.1	OR6N2.2	EVM0013473.1	OR6N2.3	0.0268643	0.0707446	0.379737	957	237	720	19	16	0.0263889	0.0675105
EVM0008033.1	OR2AG2.2	EVM0006024.1	OR2AG2.8	0.0544567	0.143207	0.380267	969	258.25	710.75	37.3333	33.6667	0.0525267	0.130365
EVM0022410.1	OR4Q2.1	EVM0019583.1	OR4Q2.2	0.0855151	0.223838	0.382039	939	231.667	707.333	57.1667	44.8333	0.08082	0.193525
EVM0013105.1	OR52E8.4	EVM0013138.1	OR52E8.5	0.0900272	0.235141	0.382865	915	225.417	689.583	58.5	45.5	0.0848338	0.201848
EVM0006921.1	OR2A12.7	EVM0003041.1	OR2A12.9	0.0559065	0.145414	0.384464	966	242.083	723.917	39	32	0.0538736	0.132186
EVM0006024.1	OR2AG2.8	EVM0021246.1	OR2AG2.3	0.0559514	0.14448	0.387262	969	254.917	714.083	38.5	33.5	0.0539153	0.131415
EVM0007825.1	OR2AG2.6	EVM0021246.1	OR2AG2.3	0.0468563	0.12068	0.38827	969	257.167	711.833	32.3333	28.6667	0.0454226	0.111471
EVM0005795.1	OR52N5.3	EVM0002826.1	OR52N5.5	0.0510499	0.131077	0.389463	948	228.667	719.333	35.5	27.5	0.0493513	0.120262
EVM0002171.1	OR142.3	EVM0013929.1	OR142.4	0.089038	0.227465	0.391436	927	224.25	702.75	59	44	0.0839559	0.19621
EVM0009941.1	OR2AG2.4	EVM0007825.1	OR2AG2.6	0.0461759	0.117903	0.391643	969	258.167	710.833	31.8333	28.1667	0.0447831	0.109103
EVM0018951.1	OR142.2	EVM0002171.1	OR142.3	0.0803818	0.205191	0.391742	930	223.75	706.25	53.8333	40.1667	0.0762242	0.179516
EVM0006848.1	OR6N2.1	EVM0015329.1	OR6N2.2	0.038937	0.0993559	0.391894	948	236.417	711.583	27	22	0.0379436	0.093056
EVM0002171.1	OR142.3	EVM0019103.1	OR142.9	0.065922	0.167311	0.394008	927	224.5	702.5	44.3333	33.6667	0.0631079	0.149963
EVM0006715.1	OR51L1.3	EVM0015329.1	OR6N2.2	0.049115	0.124231	0.395352	951	235.833	715.167	34	27	0.0475414	0.114488
EVM0004683.1	OR6M1.1	EVM0012561.1	OR10A6.1	0.0687673	0.173449	0.396469	924	216.333	707.667	46.5	33.5	0.0657089	0.154854
EVM0002171.1	OR142.3	EVM0022917.1	OR142.8	0.0779238	0.196406	0.396749	927	226.667	700.333	51.8333	39.1667	0.0740124	0.172794
EVM0006965.1	OR142.6	EVM0002577.1	OR142.10	0.0750719	0.189041	0.397121	930	225.417	704.583	50.3333	37.6667	0.071437	0.167098
EVM0018402.1	OR142.1	EVM0022917.1	OR142.8	0.0662962	0.165421	0.400772	927	225.667	701.333	44.5	33.5	0.0634506	0.148449
EVM0018668.1	OR52D1.3	EVM0019759.1	OR52D1.5	0.158524	0.39397	0.402376	927	229.5	697.5	99.6667	70.3333	0.142891	0.306463
EVM0018402.1	OR142.1	EVM0016573.1	OR142.5	0.0873056	0.216602	0.403069	927	223.25	703.75	58	42	0.0824156	0.18813
EVM0015869.1	OR2T1.2	EVM0017093.1	OR2T1.7	0.115522	0.285214	0.405036	912	225.5	686.5	73.5	53.5	0.107065	0.237251
EVM0007825.1	OR2AG2.6	EVM0003907.1	OR2AG2.7	0.0578075	0.141972	0.407176	951	259	692	38.5	33.5	0.0556358	0.129344
EVM0009620.1	OR52D1.4	EVM0019759.1	OR52D1.5	0.0397821	0.0976265	0.407492	963	240.333	722.667	28	22	0.0387454	0.0915395
EVM0015862.1	OR6N2.6	EVM0017369.1	OR6N2.7	0.0500308	0.122321	0.409013	924	221.5	702.5	34	25	0.0483986	0.112867
EVM0022917.1	OR142.8	EVM0019103.1	OR142.9	0.0662304	0.160445	0.412792	927	225	702	44.5	32.5	0.0633903	0.144444
EVM0015869.1	OR2T1.2	EVM0019315.1	OR2T1.5	0.0913027	0.219835	0.415324	912	225.667	686.333	59	43	0.0859641	0.190547
EVM0018402.1	OR142.1	EVM0013929.1	OR142.4	0.0683896	0.164633	0.415406	927	223.25	703.75	46	33	0.0653641	0.147816
EVM0010497.1	OR5B2.3	EVM0015329.1	OR6N2.2	0.0476351	0.114202	0.417113	951	236	715	33	25	0.0461538	0.105932
EVM0010097.1	OR4K5.4	EVM0022317.1	OR4K5.5	0.00576926	0.0138253	0.417298	915	219	696	4	3	0.00574713	0.0136986
EVM0016573.1	OR142.5	EVM0002577.1	OR142.10	0.0772242	0.183774	0.420212	927	222.917	704.083	51.6667	36.3333	0.0733815	0.162991
EVM0001889.1	OR2T1.1	EVM0019315.1	OR2T1.5	0.0911262	0.215298	0.423257	912	224.417	687.583	59	42	0.0858078	0.187152
EVM0007825.1	OR2AG2.6	EVM0006024.1	OR2AG2.8	0.0695696	0.163369	0.425843	969	256.583	712.417	47.3333	37.6667	0.0664405	0.146801
EVM0001889.1	OR2T1.1	EVM0015869.1	OR2T1.2	0.0731145	0.171596	0.426085	912	220.583	691.417	48.1667	33.8333	0.0696637	0.153381
EVM0022917.1	OR142.8	EVM0000458.1	OR142.11	0.0662058	0.155152	0.426715	927	224.75	702.25	44.5	31.5	0.0633677	0.140156
EVM0019093.1	OR2T1.3	EVM0017093.1	OR2T1.7	0.0940062	0.21512	0.436994	912	227.25	684.75	60.5	42.5	0.0883534	0.187019
EVM0015869.1	OR2T1.2	EVM0008309.1	OR2T1.4	0.131612	0.301079	0.437134	912	227.167	684.833	82.6667	56.3333	0.120711	0.247982
EVM0018402.1	OR142.1	EVM0002577.1	OR142.10	0.078293	0.178186	0.43939	930	223.833	706.167	52.5	35.5	0.0743451	0.1586
EVM0007610.1	OR4K5.2	EVM0015998.1	OR4K5.3	0.0266202	0.0604744	0.440189	912	223.75	688.25	18	13	0.0261533	0.0581006
EVM0004683.1	OR6M1.1	EVM0009961.1	OR10A6.3	0.0777025	0.17564	0.442397	924	215	709	52.3333	33.6667	0.0738129	0.156589
EVM0003930.1	OR2A12.1	EVM0011817.1	OR1571	0.196467	0.443568	0.442923	945	238.667	706.333	122.083	79.9167	0.172841	0.334846
EVM0009941.1	OR2AG2.4	EVM0006024.1	OR2AG2.8	0.0682205	0.153385	0.444767	969	255.917	713.083	46.5	35.5	0.0652098	0.138717
EVM0015953.1	OR2A12.3	EVM0011817.1	OR1571	0.182757	0.408836	0.447019	945	240.083	704.917	114.333	75.6667	0.162194	0.315168
EVM0018402.1	OR142.1	EVM0019103.1	OR142.9	0.0676368	0.150627	0.449034	927	223.5	703.5	45.5	30.5	0.0646766	0.136465
EVM0009620.1	OR52D1.4	EVM0009338.1	OR52D1.6	0.0627016	0.139352	0.449952	963	239.833	723.167	43.5	30.5	0.0601521	0.127172
EVM0011817.1	OR1571	EVM0006921.1	OR2A12.7	0.186193	0.412529	0.451345	945	237.417	707.583	116.667	75.3333	0.16488	0.317304
EVM0019093.1	OR2T1.3	EVM0020515.1	OR2T1.6	0.0963558	0.213189	0.451974	912	226.333	685.667	62	42	0.0904229	0.185567
EVM0013929.1	OR142.4	EVM0013070.1	OR142.7	0.0953905	0.210194	0.453822	927	223.667	703.333	63	41	0.0895735	0.183308
EVM0013929.1	OR142.4	EVM0016573.1	OR142.5	0.103297	0.223674	0.461821	927	222.333	704.667	68	43	0.0964995	0.193403
EVM0023564.1	OR2AG2.5	EVM0006024.1	OR2AG2.8	0.0486684	0.105126	0.462953	957	253.167	703.833	33.1667	24.8333	0.0471229	0.0980908
EVM0018951.1	OR142.2	EVM0013070.1	OR142.7	0.094887	0.204826	0.463256	930	223.167	706.833	63	40	0.0891299	0.179238
EVM0013070.1	OR142.7	EVM0022917.1	OR142.8	0.061676	0.132716	0.464722	927	226.083	700.917	41.5	27.5	0.0592082	0.121637
EVM0008309.1	OR2T1.4	EVM0017093.1	OR2T1.7	0.117935	0.252992	0.466162	927	235.167	691.833	75.5	50.5	0.10913	0.214741
EVM0018402.1	OR142.1	EVM0006965.1	OR142.6	0.0644602	0.138238	0.4663	930	225.75	704.25	43.5	28.5	0.0617678	0.126246
EVM0001889.1	OR2T1.1	EVM0008309.1	OR2T1.4	0.135121	0.2889	0.46771	912	225.917	686.083	84.8333	54.1667	0.123649	0.239764
EVM0001889.1	OR2T1.1	EVM0020515.1	OR2T1.6	0.115976	0.247	0.469539	912	223.333	688.667	74	47	0.107454	0.210448
EVM0014263.1	OR2A12.2	EVM0003041.1	OR2A12.9	0.0849677	0.180629	0.4704	966	241.917	724.083	58.1667	38.8333	0.0803315	0.160524
EVM0006965.1	OR142.6	EVM0000458.1	OR142.11	0.0716785	0.152359	0.470459	927	224.833	702.167	48	31	0.0683598	0.13788
EVM0012561.1	OR10A6.1	EVM0009961.1	OR10A6.3	0.0686488	0.145742	0.471031	924	215.167	708.833	46.5	28.5	0.0656008	0.132455
EVM0011817.1	OR1571	EVM0003041.1	OR2A12.9	0.229753	0.484924	0.473793	981	244.083	736.917	145.833	87.1667	0.197897	0.357118
EVM0018951.1	OR142.2	EVM0002577.1	OR142.10	0.0947797	0.19973	0.47454	930	222.417	707.583	63	39	0.0890354	0.175347
EVM0015845.1	OR2AG2.1	EVM0003907.1	OR2AG2.7	0.0463988	0.0976989	0.474917	951	262	689	31	24	0.0449927	0.0916031
EVM0019759.1	OR52D1.5	EVM0009338.1	OR52D1.6	0.0346025	0.0725841	0.476723	963	238.5	724.5	24.5	16.5	0.0338164	0.0691824
EVM0019759.1	OR52D1.5	EVM0014481.1	OR52D1.7	0.0433822	0.0909196	0.477149	963	239.417	723.583	30.5	20.5	0.0421513	0.0856248
EVM0008033.1	OR2AG2.2	EVM0021246.1	OR2AG2.3	0.0372882	0.0779658	0.478263	969	258.833	710.167	25.8333	19.1667	0.0363764	0.0740502
EVM0018402.1	OR142.1	EVM0018951.1	OR142.2	0.0672616	0.140285	0.479464	930	222.75	707.25	45.5	28.5	0.0643337	0.127946
EVM0017438.1	OR2A12.5	EVM0003041.1	OR2A12.9	0.090423	0.188412	0.479922	966	242.083	723.917	61.6667	40.3333	0.0851848	0.166609
EVM0008309.1	OR2T1.4	EVM0022915.1	OR2T1.8	0.0534647	0.111004	0.481646	927	235.833	691.167	35.6667	24.3333	0.0516036	0.10318
EVM0015845.1	OR2AG2.1	EVM0008033.1	OR2AG2.2	0.0250084	0.051779	0.482984	951	259.833	691.167	17	13	0.0245961	0.0500321
EVM0013070.1	OR142.7	EVM0019103.1	OR142.9	0.0755025	0.155794	0.484631	927	223.917	703.083	50.5	31.5	0.0718265	0.140677
EVM0006965.1	OR142.6	EVM0019103.1	OR142.9	0.0685766	0.141365	0.485104	927	225.083	701.917	46	29	0.0655348	0.128841
EVM0005795.1	OR52N5.3	EVM0017653.1	OR52N5.6	0.0649714	0.13322	0.4877	939	226.667	712.333	44.3333	27.6667	0.0622368	0.122059
EVM0003907.1	OR2AG2.7	EVM0006024.1	OR2AG2.8	0.0805531	0.164628	0.489305	951	257.083	693.917	53	38	0.076378	0.147812
EVM0023564.1	OR2AG2.5	EVM0003907.1	OR2AG2.7	0.060675	0.123795	0.490124	939	255.583	683.417	39.8333	29.1667	0.0582856	0.114118
EVM0019103.1	OR142.9	EVM0000458.1	OR142.11	0.0730014	0.148571	0.491356	927	222.583	704.417	49	30	0.0695611	0.134781
EVM0015845.1	OR2AG2.1	EVM0023564.1	OR2AG2.5	0.0524561	0.106684	0.491695	939	254.75	684.25	34.6667	25.3333	0.0506637	0.0994439
EVM0019093.1	OR2T1.3	EVM0008309.1	OR2T1.4	0.118715	0.239899	0.494854	912	228.917	683.083	75	47	0.109796	0.205315
EVM0011817.1	OR1571	EVM0016262.1	OR2A12.4	0.203006	0.410226	0.494863	945	238.417	706.583	125.667	75.3333	0.177851	0.315973
EVM0016573.1	OR142.5	EVM0019103.1	OR142.9	0.0824491	0.165185	0.499133	927	222.583	704.417	55	33	0.0780788	0.148259
EVM0018402.1	OR142.1	EVM0000458.1	OR142.11	0.0825317	0.164633	0.501307	927	223.25	703.75	55	33	0.0781528	0.147816
EVM0015869.1	OR2T1.2	EVM0020515.1	OR2T1.6	0.115355	0.230091	0.501348	912	224.583	687.417	73.5	44.5	0.106922	0.198145
EVM0019093.1	OR2T1.3	EVM0022915.1	OR2T1.8	0.119384	0.238121	0.501357	912	227.917	684.083	75.5	46.5	0.110367	0.204022
EVM0008033.1	OR2AG2.2	EVM0003907.1	OR2AG2.7	0.0548292	0.109246	0.501886	951	260.667	690.333	36.5	26.5	0.052873	0.101662
EVM0008309.1	OR2T1.4	EVM0019315.1	OR2T1.5	0.109553	0.217889	0.502793	927	235.333	691.667	70.5	44.5	0.101928	0.189093
EVM0016262.1	OR2A12.4	EVM0003041.1	OR2A12.9	0.0831817	0.164796	0.504756	978	245.583	732.417	57.6667	36.3333	0.0787348	0.147947
EVM0013070.1	OR142.7	EVM0002577.1	OR142.10	0.082548	0.162888	0.506776	930	224.25	705.75	55.1667	32.8333	0.0781674	0.146414
EVM0022915.1	OR2T1.8	EVM0017093.1	OR2T1.7	0.112143	0.221059	0.507299	927	234.167	692.833	72.1667	44.8333	0.104162	0.191459
EVM0000733.1	OR2A12.6	EVM0003041.1	OR2A12.9	0.101095	0.198246	0.509947	978	244.917	733.083	69.3333	42.6667	0.0945777	0.174209
EVM0013929.1	OR142.4	EVM0022917.1	OR142.8	0.0923194	0.180189	0.512347	927	224.75	702.25	61	36	0.0868637	0.160178
EVM0001889.1	OR2T1.1	EVM0022915.1	OR2T1.8	0.137524	0.26789	0.513359	912	224.917	687.083	86.3333	50.6667	0.125652	0.225269
EVM0023564.1	OR2AG2.5	EVM0007825.1	OR2AG2.6	0.0665311	0.129291	0.514586	957	255.417	701.583	44.6667	30.3333	0.0636655	0.11876
EVM0022599.1	OR2A12.8	EVM0003041.1	OR2A12.9	0.0604739	0.117185	0.516054	948	236.583	711.417	41.3333	25.6667	0.0581	0.108489
EVM0022917.1	OR142.8	EVM0002577.1	OR142.10	0.0743503	0.14298	0.520005	927	225.333	701.667	49.6667	29.3333	0.0707838	0.130178
EVM0015869.1	OR2T1.2	EVM0022915.1	OR2T1.8	0.131402	0.251544	0.522381	912	226.167	685.833	82.6667	48.3333	0.120535	0.213707
EVM0018951.1	OR142.2	EVM0016573.1	OR142.5	0.104848	0.200332	0.523373	927	221.833	705.167	69	39	0.0978492	0.175808
EVM0013929.1	OR142.4	EVM0002577.1	OR142.10	0.0942078	0.179963	0.523484	927	222.917	704.083	62.3333	35.6667	0.0885312	0.16
EVM0013929.1	OR142.4	EVM0000458.1	OR142.11	0.0957353	0.180497	0.530399	927	222.333	704.667	63.3333	35.6667	0.089877	0.16042
EVM0009941.1	OR2AG2.4	EVM0023564.1	OR2AG2.5	0.0579558	0.10895	0.531946	957	254.75	702.25	39.1667	25.8333	0.0557731	0.101407
EVM0019315.1	OR2T1.5	EVM0020515.1	OR2T1.6	0.0452716	0.0840197	0.538821	927	232.75	694.25	30.5	18.5	0.0439323	0.0794844
EVM0002577.1	OR142.10	EVM0000458.1	OR142.11	0.0683557	0.12677	0.539209	927	222.917	704.083	46	26	0.0653332	0.116636
EVM0008033.1	OR2AG2.2	EVM0023564.1	OR2AG2.5	0.0535391	0.0989571	0.541034	957	257.083	699.917	36.1667	23.8333	0.0516728	0.0927066
EVM0003930.1	OR2A12.1	EVM0003041.1	OR2A12.9	0.0873143	0.160893	0.542686	948	238.25	709.75	58.5	34.5	0.0824234	0.144806
EVM0009620.1	OR52D1.4	EVM0014481.1	OR52D1.7	0.0597797	0.109365	0.546606	963	240.75	722.25	41.5	24.5	0.0574593	0.101765
EVM0008309.1	OR2T1.4	EVM0020515.1	OR2T1.6	0.123985	0.226721	0.546861	927	234.25	692.75	79.1667	45.8333	0.114279	0.19566
EVM0013929.1	OR142.4	EVM0019103.1	OR142.9	0.0888143	0.159606	0.55646	927	222.583	704.417	59	32	0.0837572	0.143766
EVM0008822.1	OR4K5.1	EVM0015998.1	OR4K5.3	0.0310007	0.0557101	0.556465	915	223.5	691.5	21	12	0.0303688	0.0536913
EVM0019103.1	OR142.9	EVM0002577.1	OR142.10	0.0825213	0.148142	0.557043	927	223.167	703.833	55	30	0.0781435	0.134429
EVM0019315.1	OR2T1.5	EVM0022915.1	OR2T1.8	0.116094	0.207627	0.55915	927	234.333	692.667	74.5	42.5	0.107555	0.181366
EVM0008164.1	OR52E4.2	EVM0009114.1	OR52E4.1	0.00662548	0.0118113	0.560946	1014	256	758	5	3	0.00659631	0.0117187
EVM0009941.1	OR2AG2.4	EVM0003907.1	OR2AG2.7	0.0711218	0.126171	0.563694	951	258.333	692.667	47	30	0.0678537	0.116129
EVM0011817.1	OR1571	EVM0022599.1	OR2A12.8	0.210019	0.370895	0.566248	945	236.667	708.333	129.75	69.25	0.183176	0.292606
EVM0015953.1	OR2A12.3	EVM0003041.1	OR2A12.9	0.0910664	0.159957	0.569318	945	239.5	705.5	60.5	34.5	0.0857548	0.14405
EVM0013929.1	OR142.4	EVM0006965.1	OR142.6	0.0971789	0.168888	0.575404	927	224.833	702.167	64	34	0.0911465	0.151223
EVM0015845.1	OR2AG2.1	EVM0009941.1	OR2AG2.4	0.0652421	0.111444	0.585423	951	257.5	693.5	43.3333	26.6667	0.062485	0.10356
EVM0015845.1	OR2AG2.1	EVM0021246.1	OR2AG2.3	0.0519376	0.0873038	0.594907	951	256.833	694.167	34.8333	21.1667	0.0501801	0.082414
EVM0008033.1	OR2AG2.2	EVM0009941.1	OR2AG2.4	0.0606737	0.101501	0.597762	969	259.833	709.167	41.3333	24.6667	0.0582844	0.0949326
EVM0008822.1	OR4K5.1	EVM0007610.1	OR4K5.2	0.0251286	0.041279	0.608749	912	224.083	687.917	17	9	0.0247123	0.0401636
EVM0018951.1	OR142.2	EVM0000458.1	OR142.11	0.0855285	0.138208	0.61884	927	221.833	705.167	57	28	0.080832	0.126221
EVM0003907.1	OR2AG2.7	EVM0021246.1	OR2AG2.3	0.0686754	0.110617	0.620841	951	257.667	693.333	45.5	26.5	0.065625	0.102846
EVM0020515.1	OR2T1.6	EVM0022915.1	OR2T1.8	0.119271	0.191939	0.621399	927	233.25	693.75	76.5	39.5	0.11027	0.169346
EVM0018951.1	OR142.2	EVM0022917.1	OR142.8	0.0979031	0.155537	0.629454	927	224.25	702.75	64.5	31.5	0.0917823	0.140468
EVM0014263.1	OR2A12.2	EVM0006921.1	OR2A12.7	0.0429298	0.0681635	0.629807	966	243	723	30.1667	15.8333	0.0417243	0.0651578
EVM0023564.1	OR2AG2.5	EVM0021246.1	OR2AG2.3	0.0689599	0.108653	0.63468	957	253.75	703.25	46.3333	25.6667	0.0658846	0.101149
EVM0006921.1	OR2A12.7	EVM0022599.1	OR2A12.8	0.0353881	0.0555612	0.636921	966	242.75	723.25	25	13	0.0345662	0.053553
EVM0018951.1	OR142.2	EVM0006965.1	OR142.6	0.0958589	0.150008	0.639026	930	224.333	705.667	63.5	30.5	0.0899858	0.135958
EVM0014263.1	OR2A12.2	EVM0022599.1	OR2A12.8	0.0569402	0.088885	0.640605	966	242.583	723.417	39.6667	20.3333	0.0548324	0.08382
EVM0009338.1	OR52D1.6	EVM0014481.1	OR52D1.7	0.0167585	0.0255434	0.656079	963	238.917	724.083	12	6	0.0165727	0.0251134
EVM0009941.1	OR2AG2.4	EVM0021246.1	OR2AG2.3	0.0249726	0.0379828	0.657471	969	256.5	712.5	17.5	9.5	0.0245614	0.037037
EVM0017438.1	OR2A12.5	EVM0006921.1	OR2A12.7	0.0517817	0.0771759	0.670957	966	243.167	722.833	36.1667	17.8333	0.0500346	0.0733379
EVM0010213.1	OR56A4	EVM0011987.1	OR2A12.10	0.0580427	0.0855739	0.678275	963	248.333	714.667	39.9167	20.0833	0.0558535	0.0808725
EVM0014263.1	OR2A12.2	EVM0017438.1	OR2A12.5	0.0189086	0.0272376	0.694207	966	243	723	13.5	6.5	0.0186722	0.026749
EVM0018951.1	OR142.2	EVM0019103.1	OR142.9	0.0855606	0.121972	0.701478	927	222.083	704.917	57	25	0.0808606	0.11257
EVM0000733.1	OR2A12.6	EVM0006921.1	OR2A12.7	0.0548047	0.0769537	0.712178	966	243.833	722.167	38.1667	17.8333	0.0528502	0.0731374
EVM0008641.1	OR10AG1.2	EVM0023406.1	OR10AG1.1	0.0205066	0.0281834	0.727613	909	216.917	692.083	14	6	0.0202288	0.0276604
EVM0017438.1	OR2A12.5	EVM0022599.1	OR2A12.8	0.065958	0.0888202	0.742602	966	242.75	723.25	45.6667	20.3333	0.0631409	0.0837624
EVM0006848.1	OR6N2.1	EVM0013473.1	OR6N2.3	0.0293488	0.0369506	0.794272	948	235.75	712.25	20.5	8.5	0.028782	0.0360551
EVM0000733.1	OR2A12.6	EVM0022599.1	OR2A12.8	0.0705692	0.088562	0.796834	966	243.417	722.583	48.6667	20.3333	0.0673509	0.083533
EVM0014263.1	OR2A12.2	EVM0000733.1	OR2A12.7	0.0217712	0.0271617	0.801539	966	243.667	722.333	15.5	6.5	0.0214582	0.0266758
EVM0003930.1	OR2A12.1	EVM0015953.1	OR2A12.3	0.0240388	0.0288398	0.833529	966	247.417	718.583	17	7	0.0236577	0.0282924
EVM0016793.1	OR52E8.1	EVM0013917.1	OR142.12	0.0112427	0.0129267	0.86973	951	234.083	716.917	8	3	0.0111589	0.0128159
EVM0003930.1	OR2A12.1	EVM0022599.1	OR2A12.8	0.0778927	0.0848872	0.917602	966	244	722	53.4167	19.5833	0.0739843	0.0802596
EVM0015953.1	OR2A12.3	EVM0022599.1	OR2A12.8	0.0784774	0.0831101	0.944259	966	245.75	720.25	53.6667	19.3333	0.0745112	0.0786707
EVM0003930.1	OR2A12.1	EVM0006921.1	OR2A12.7	0.0630963	0.0655143	0.963092	966	244.417	721.583	43.6667	15.3333	0.0605151	0.0627344
EVM0016262.1	OR2A12.4	EVM0017438.1	OR2A12.5	0.0737325	0.0744709	0.990085	966	244.5	721.5	50.6667	17.3333	0.0702241	0.070893
EVM0016262.1	OR2A12.4	EVM0000733.1	OR2A12.9	0.0728483	0.073315	0.993635	978	248.167	729.833	50.6667	17.3333	0.0694222	0.0698455
EVM0016262.1	OR2A12.4	EVM0022599.1	OR2A12.8	0.0628148	0.0618908	1.01493	966	244.083	721.917	43.5	14.5	0.0602563	0.0594059
EVM0003930.1	OR2A12.1	EVM0017438.1	OR2A12.5	0.0727049	0.0684968	1.06144	966	244.417	721.583	50	16	0.0692921	0.065462
EVM0003930.1	OR2A12.1	EVM0014263.1	OR2A12.2	0.0635836	0.059627	1.06636	966	244.25	721.75	44	14	0.0609629	0.0573183
EVM0015953.1	OR2A12.3	EVM0000733.1	OR2A12.8	0.0765639	0.0713325	1.07334	978	249.833	728.167	53	17	0.0727855	0.0680454
EVM0014263.1	OR2A12.2	EVM0015953.1	OR2A12.3	0.068295	0.0635974	1.07386	966	246	720	47	15	0.0652778	0.0609756
EVM0014263.1	OR2A12.2	EVM0016262.1	OR2A12.4	0.0593299	0.0544537	1.08955	966	244.333	721.667	41.1667	12.8333	0.0570439	0.0525239
EVM0003930.1	OR2A12.1	EVM0000733.1	OR2A12.6	0.0758387	0.0683017	1.11035	966	245.083	720.917	52	16	0.0721304	0.0652839
EVM0015953.1	OR2A12.3	EVM0017438.1	OR2A12.5	0.0805849	0.072448	1.11231	966	246.167	719.833	55	17	0.0764066	0.0690589
EVM0015953.1	OR2A12.3	EVM0006921.1	OR2A12.7	0.0662854	0.0562192	1.17905	966	246.167	719.833	45.6667	13.3333	0.0634406	0.0541638
EVM0003930.1	OR2A12.1	EVM0016262.1	OR2A12.4	0.0800206	0.0651429	1.22838	966	245.75	720.25	54.6667	15.3333	0.0758996	0.062394
EVM0016262.1	OR2A12.4	EVM0006921.1	OR2A12.7	0.0383879	0.0291906	1.31508	966	244.5	721.5	27	7	0.037422	0.0286299
EVM0015953.1	OR2A12.3	EVM0016262.1	OR2A12.4	0.0899498	0.068213	1.31866	978	250.5	727.5	61.6667	16.3333	0.0847652	0.0652029
