# Supplementary material for: Genome-Wide Identification and Characterization of Olfactory Receptor Genes in Silver Sillago (Sillago sihama)
Source: Animals (Basel). 2023 Apr 1;13(7):1232. doi: 10.3390/ani13071232 (PMC10093537; doi:10.3390/ani13071232)
Supplement: Supplementary file 1 [file animals-13-01232-s001.zip › Table S6.xlsx]

## Sheet: Sheet1
	Gill hypoxia 1h	Gill hypoxia 4h	Gill reoxygen 4h	Heart hypoxia 1h	Heart hypoxia 4h	Heart reoxygen 4h	Liver hypoxia 1h	Liver hypoxia 4h	Liver reoxygen 4h
OR136.1	0	0	0	0	0	0	-1.75967	-1.83458	-2.12196
OR136.2	0	0	0	0	0	0	0	0	0
OR136.3	0	0	0	0	0	0	0	0	0
OR142.1	0	0	0	0	0	0	0	0	0
OR142.2	0	0	0	0	0	0	0	0	0
OR142.3	0	0	0	0	0	0	0	0	0
OR142.4	0	0	0	0	0	0	0	0	0
OR142.5	0	0	0	-2.03446	-2.05262	-2.02537	0	0	0
OR142.6	0	0	0	0	0	0	0	0	0
OR142.7	0	0	0	0	0	0	0	0	0
OR142.8	0	0	0	0	0	0	0	0	0
OR142.9	0	0	0	1.54625	0	0	0	0	0
OR142.10	0	0	0	0	0	0	0	0	0
OR142.11	0	0	0	0	0	0	0	0	0
OR142.12	0	0	0	-2.03446	-1.09085	-2.02537	0	0	0
OR142.13	0	0	0	0	0	0	0	0	0
OR149	0	0	0	0	0	0	0	0	0
OR1571	0	0	0	-1.07269	0.227094	1.22979	0	0	0
OR24.1	0	0	0	0	0	0	0	0	0
OR24.2	0	0	0	0	0	0	0	0	0
OR6	0	0	1.57929	0	2.07792	0	-0.960514	1.29064	-2.16014
OR10A6.1	0	0	0	1.67322	0	0	0	0	0
OR10A6.2	-2.90014	-2.91095	-1.56208	0.212825	-1.98406	1.54806	-1.75967	-1.83458	1.78878
OR10A6.3	-2.59873	-1.06992	-0.245533	-1.33205	-0.367231	0.817693	1.92951	0	1.43777
OR10A7	0	0	0	0	0	0	0	0	0
OR10AG1.1	0	0	0	0	2.33257	0	0	0	0
OR10AG1.2	0	0	0	3.6874	2.46426	0	0	0	0
OR10C1	0.00155754	-1.00157	0.312893	-0.960295	-3.93313	-0.664802	0	0	-0.33269
OR11A1	0	0	0	0	0	0	0	0	0
OR13C5.1	0	0	0	0.862238	0.0271987	-0.0601521	0	0	0
OR13C5.2	0	0	0	0	0	0	0	0	0
OR13C5.3	0	0	0	0	0	0	0	0	0
OR14A16	-2.53847	-0.682592	-1.70652	0	0	0	0	0	0
OR2A12.1	0	0	0	-0.530091	0.608814	-0.913668	0	0	0
OR2A12.2	0	0	0	-0.919759	-1.13375	-0.797085	0	0	0
OR2A12.3	0	0	0	1.08154	0.790996	-2.02537	0	0	0
OR2A12.4	0	0	0	0	0	1.63153	0	0	0
OR2A12.5	0	0	0	0	2.03891	0	0	0	0
OR2A12.6	0	0	0	0	1.92157	0	0	0	0
OR2A12.7	0	0	0	0.282592	0.255466	-0.31748	0	0	0
OR2A12.8	0	0	0	0	3.18662	2.30651	0	0	0
OR2A12.9	0	0	0	0	-0.359715	-0.331579	0	0	0
OR2A12.10	0	0	0	0	0	0	0	0	0
OR2A25	0.357188	0.538953	0.0156091	0.286782	-0.523766	0.0349321	-0.232415	-0.00774671	-0.0637625
OR2AG1	0	0	0	0	0	0	0	0	0
OR2AG2.1	0.877113	0.246026	-0.273467	-0.413301	-0.183818	-0.635531	-1.09954	-0.473633	-0.11972
OR2AG2.2	0.617075	-0.109148	0.74619	0.218893	0.991515	1.34973	0	1.77627	0
OR2AG2.3	0	0	0	-1.41672	-1.4307	-2.36762	0	0	-0.33269
OR2AG2.4	0	0	0	-1.0381	0.000322516	1.69795	0	0	0
OR2AG2.5	0	0	0	0	1.01911	0.713254	0	0	0
OR2AG2.6	0	0	0	0	0	0	0.762957	0	-0.33269
OR2AG2.7	0.765496	0	0	2.68329	2.97236	2.23619	0	0	0
OR2AG2.8	0.293443	-2.96038	-0.683125	-0.122352	-0.253707	0.25591	0	0	2.25438
OR2AT4.1	0	0	0	0	0	0	-0.0489016	-1.74436	-1.88443
OR2AT4.2	0	0	0	0	0	0	0	0	0
OR2AT4.3	-0.257099	-1.05106	0.327375	-1.80544	-2.79429	1.00493	0	0	2.32364
OR2T1.1	0	0	0	0	0	0	0	0	0
OR2T1.2	0	0	0	0	0	0	0	0	0
OR2T1.3	0	0	0	0	0	0	0	0	0
OR2T1.4	0	0	0	0	0	0	0	0	0
OR2T1.5	0	0	0	0	0	0	0	0	0
OR2T1.6	0	0	0	0	0	0	0	0	0
OR2T1.7	0	0	0	0	0	0	0	0	0
OR2T1.8	0	0	0	0	0	0	0	0	0
OR4K17	-1.97368	-1.97956	-2.10627	0	0	0	0	0	0
OR4K5.1	0	0	0	0	0	0	0	0	0
OR4K5.2	0	0	0	0	0	0	0	0	0
OR4K5.3	0	0	0	0	0	0	0	0	0
OR4K5.4	0	0	0	0	0	0	0	0	0
OR4K5.5	0	0	0	0	0	0	0	0	0
OR4K5.6	0	0	0	0	0	0	0	0	0
OR4M1	0	0	0	0	0	0	0	0	0
OR4N2.1	0	0	0	1.14667	0.546056	0	0	0	0
OR4N2.2	0	0	0	0	1.50877	0	0	0	0
OR4N5	0	0	0	-0.339737	0	0	-0.099802	0.0290538	-0.0448048
OR4Q2.1	0	0	0	0	0	0	0	0	0
OR4Q2.2	0	0	0	0	0	0	0	0	0
OR5B2.1	0	0	0	0	0	0	0	0	0
OR5B2.2	0	0	0	0	0	0	0	0	0
OR5B2.3	0	0	0	0	0	0	0	0	0
OR5B2.4	0	0	0	0	0	0	0	0	0
OR51D1	-2.96626	-2.97148	-3.09767	0	0	0	0	2.37237	0
OR51I2	0	0	0	0	0	0	0	0	0
OR51L1.1	0	0	0	0	0	1.8969	0	0	0
OR51L1.2	0	0	0	0	0	-0.331579	0	0	0
OR51L2	0	0	0	0	0	0	0	0	0
OR51Q1	0	0	0	0	0	0	0	0	0
OR52A1	0	0	0	0	0	0	0.959797	-0.0307394	-0.33269
OR52B12	0	0	0	0	0	0	0	0	0
OR52B2.1	0	0	0	0	0	0	0	0	0
OR52B2.2	0	0	0	0	0	0	0	0	0
OR52D1.1	0	0	0	0	0	0	0	0	0
OR52D1.2	0	0	0	0	0	0	0	0	0
OR52D1.3	-5.0293	-3.10382	-1.34142	0.402024	0.4417	-0.224511	0	0	0
OR52D1.4	0	0	1.5773	-3.04003	-3.61153	-4.4825	0	0	0
OR52D1.5	0	0	0	-0.573457	0.31233	-0.39772	0	0	0
OR52D1.6	0	0	0	1.60195	0.669664	0.376073	0	0	0
OR52D1.7	-1.94372	-1.94642	-2.07116	-3.78927	-2.8465	-0.86885	0	0	0
OR52E4.1	0	0	0	0	0	0	0	0	0
OR52E4.2	0	0	0	0	0	0	0	0	0
OR52E8.1	1.8661	0	0	0	0	0	0	0	0
OR52E8.2	0	0	0	0	0	0	0	0	0
OR52E8.3	0	0	0	0	0	0	0	0	0
OR52E8.4	0	0	0	0	0	0	0	0	0
OR52E8.5	0	0	0	0	0	0	0	0	0
OR52K1	0	0	0	-2.38012	-2.39453	1.79436	0	0	0
OR52K2	0	0	0	0	0	0	0	0	0
OR52N5.1	0	0	0	0	0	0	0	0	0
OR52N5.2	0	0	0	0	0	0	0	0	0
OR52N5.3	0	0	0	0	0	0	0	0	0
OR52N5.4	0	0	0	0	0	0	0	0	0
OR52N5.5	0	0	0	0	0	0	0	0	0
OR52N5.6	0	0	0	0	0	0	0	0	0
OR52N5.7	0	0	0	0	0	0	0	0	0
OR52N5.8	0	0	0	0	0	0	0	0	0
OR52N5.9	0	0	0	0	0	0	0	0	0
OR52N5.10	2.75089	-0.109148	2.66709	-0.781928	-0.215707	-1.9102	0	0	0
OR52N5.11	0	0	0	1.33912	1.34404	1.32189	0	0	0
OR52P1	0	0	0	0	0	0	0	0	0
OR52R1	0	0	0	0	0	0	0	0	0
OR52Z1	0	0	0	0	0	0	0	0	0
OR56A3.1	-3.30224	-3.29703	-3.42584	-3.39195	-3.40601	-3.37918	0	0	0
OR56A3.2	0	0	0	0	0	0	0	0	0
OR56A3.3	0	0	0	0	0	0	0	0	0
OR56A4	0	0	0	0	0	0	0	0	0
OR6M1.1	0	0	0	0	0	0	0	0	0
OR6M1.2	0	0.7912	0.74629	0	3.68356	1.45898	0	0	0
OR6N1.1	0	-0.109148	0	-1.07269	-0.34902	-1.0636	0	0	0
OR6N1.2	0	0	0	0	0	1.8969	0	0	0
OR6N2.1	0	0	0	0	0	0	0	0	0
OR6N2.2	0	0	0	0	0	0	0	0	0
OR6N2.3	0	0	0	0	0	0	0	0	0
OR6N2.4	0	0	0	-0.54379	-1.36331	0.517724	0	0	0
OR6N2.5	0	0	0	0.29322	-0.940173	0.608208	0	0	0
OR6N2.6	0	0	0	0.232931	-0.301506	-0.256407	0	0	0
OR6N2.7	0	0	0	-0.0574292	-0.0323773	0.370777	0	0	0
OR7G1	0	0	0	-1.70808	-0.0973508	-0.0826367	0	0	0
OR8D4	0.697548	0.15291	0.810656	-0.742793	-0.38609	1.2491	0.231927	-1.91625	-1.35338

## Sheet: Sheet2
Table S6 The expression patterns of S. sihama OR genes under hypoxic stress in the gill, heart and liver tissues
Gene	Gill hypoxia 1h	Gill hypoxia 4h	Gill reoxygen 4h	Heart hypoxia 1h	Heart hypoxia 4h	Heart reoxygen 4h	Liver hypoxia 1h	Liver hypoxia 4h	Liver reoxygen 4h
OR136.1	0	0	0	0	0	0	-1.75967	-1.83458	-2.12196
OR142.5	0	0	0	-2.03446	-2.05262	-2.02537	0	0	0
OR142.9	0	0	0	1.54625	0	0	0	0	0
OR142.12	0	0	0	-2.03446	-1.09085	-2.02537	0	0	0
OR1571	0	0	0	-1.07269	0.227094	1.22979	0	0	0
OR6	0	0	1.57929	0	2.07792	0	-0.960514	1.29064	-2.16014
OR10A6.1	0	0	0	1.67322	0	0	0	0	0
OR10A6.2	-2.90014	-2.91095	-1.56208	0.212825	-1.98406	1.54806	-1.75967	-1.83458	1.78878
OR10A6.3	-2.59873	-1.06992	-0.245533	-1.33205	-0.367231	0.817693	1.92951	0	1.43777
OR10AG1.1	0	0	0	0	2.33257	0	0	0	0
OR10AG1.2	0	0	0	5.0874	2.46426	0	0	0	0
OR10C1	0.00155754	-1.00157	0.312893	-0.960295	-3.93313	-0.664802	0	0	-0.33269
OR13C5.1	0	0	0	0.862238	0.0271987	-0.0601521	0	0	0
OR14A16	-2.53847	-0.682592	-1.70652	0	0	0	0	0	0
OR2A12.1	0	0	0	-0.530091	0.608814	-0.913668	0	0	0
OR2A12.2	0	0	0	-0.919759	-1.13375	-0.797085	0	0	0
OR2A12.3	0	0	0	1.08154	0.790996	-2.02537	0	0	0
OR2A12.4	0	0	0	0	0	1.63153	0	0	0
OR2A12.5	0	0	0	0	2.03891	0	0	0	0
OR2A12.6	0	0	0	0	1.92157	0	0	0	0
OR2A12.7	0	0	0	0.282592	0.255466	-0.31748	0	0	0
OR2A12.8	0	0	0	0	3.18662	2.30651	0	0	0
OR2A12.9	0	0	0	0	-0.359715	-0.331579	0	0	0
OR2A25	0.357188	0.538953	0.0156091	0.286782	-0.523766	0.0349321	-0.232415	-0.00774671	-0.0637625
OR2AG2.1	0.877113	0.246026	-0.273467	-0.413301	-0.183818	-0.635531	-1.09954	-0.473633	-0.11972
OR2AG2.2	0.617075	-0.109148	0.74619	0.218893	0.991515	1.34973	0	1.77627	0
OR2AG2.3	0	0	0	-1.41672	-1.4307	-2.36762	0	0	-0.33269
OR2AG2.4	0	0	0	-1.0381	0.000322516	1.69795	0	0	0
OR2AG2.5	0	0	0	0	1.01911	0.713254	0	0	0
OR2AG2.6	0	0	0	0	0	0	0.762957	0	-0.33269
OR2AG2.7	0.765496	0	0	2.68329	2.97236	2.23619	0	0	0
OR2AG2.8	0.293443	-2.96038	-0.683125	-0.122352	-0.253707	0.25591	0	0	2.25438
OR2AT4.1	0	0	0	0	0	0	-0.0489016	-1.74436	-1.88443
OR2AT4.3	-0.257099	-1.05106	0.327375	-1.80544	-2.79429	1.00493	0	0	2.32364
OR4K17	-1.97368	-1.97956	-2.10627	0	0	0	0	0	0
OR4N2.1	0	0	0	1.14667	0.546056	0	0	0	0
OR4N2.2	0	0	0	0	1.50877	0	0	0	0
OR4N5	0	0	0	-0.339737	0	0	-0.099802	0.0290538	-0.0448048
OR51D1	-2.96626	-2.97148	-3.09767	0	0	0	0	2.37237	0
OR51L1.1	0	0	0	0	0	1.8969	0	0	0
OR51L1.2	0	0	0	0	0	-0.331579	0	0	0
OR52A1	0	0	0	0	0	0	0.959797	-0.0307394	-0.33269
OR52D1.3	-5.0293	-3.10382	-1.34142	0.402024	0.4417	-0.224511	0	0	0
OR52D1.4	0	0	1.5773	-3.04003	-3.61153	-4.4825	0	0	0
OR52D1.5	0	0	0	-0.573457	0.31233	-0.39772	0	0	0
OR52D1.6	0	0	0	1.60195	0.669664	0.376073	0	0	0
OR52D1.7	-1.94372	-1.94642	-2.07116	-3.78927	-2.8465	-0.86885	0	0	0
OR52E8.1	1.8661	0	0	0	0	0	0	0	0
OR52K1	0	0	0	-2.38012	-2.39453	1.79436	0	0	0
OR52N5.10	2.75089	-0.109148	2.66709	-0.781928	-0.215707	-1.9102	0	0	0
OR52N5.11	0	0	0	1.33912	1.34404	1.32189	0	0	0
OR56A3.1	-3.30224	-3.29703	-3.42584	-3.39195	-3.40601	-3.37918	0	0	0
OR6M1.2	0	0.7912	0.74629	0	3.68356	1.45898	0	0	0
OR6N1.1	0	-0.109148	0	-1.07269	-0.34902	-1.0636	0	0	0
OR6N1.2	0	0	0	0	0	1.8969	0	0	0
OR6N2.4	0	0	0	-0.54379	-1.36331	0.517724	0	0	0
OR6N2.5	0	0	0	0.29322	-0.940173	0.608208	0	0	0
OR6N2.6	0	0	0	0.232931	-0.301506	-0.256407	0	0	0
OR6N2.7	0	0	0	-0.0574292	-0.0323773	0.370777	0	0	0
OR7G1	0	0	0	-1.70808	-0.0973508	-0.0826367	0	0	0
OR8D4	0.697548	0.15291	0.810656	-0.742793	-0.38609	1.2491	0.231927	-1.91625	-1.35338
